# Supplementary material for: Stable single atomic silver wires assembling into a circuitry-connectable nanoarray
Source: Nat Commun. 2021 Feb 19;12:1191. doi: 10.1038/s41467-021-21462-3 (PMC7895918; doi:10.1038/s41467-021-21462-3)
Supplement: Supplementary file 5 — Source Data [file 41467_2021_21462_MOESM5_ESM.xlsx]

## Sheet: Figure 1 and S4-6
Figure 1	XAS
	ASWs	Energy	I1/I0			Ag foil	Energy	I1/I0		Ag2O	Energy	I1/I0
	Ag K-edge	25363.8	-0.368361			Ag K-edge	25414	0.441932		Ag K-edge	25363.9	0.00661
		25369	-0.369388				25417.2	0.442157			25369	0.00561
		25374	-0.370203				25420	0.442342			25374	0.00487
		25379	-0.370982				25423	0.442604			25379	0.00346
		25384.1	-0.371929				25426.1	0.442807			25384.1	0.00257
		25389.1	-0.372765				25429	0.443163			25389.1	0.00204
		25394.1	-0.373516				25432	0.443522			25394.1	0.000574052
		25399	-0.374342				25435	0.443898			25399	-8.88419e-05
		25404.1	-0.375058				25438	0.444297			25404.1	-0.00172
		25409	-0.375702				25441	0.444639			25409.1	-0.00215
		25414	-0.376423				25444	0.445144			25414	-0.00318
		25419	-0.377133				25447	0.44575			25419	-0.00376
		25424.3	-0.377584				25450	0.446335			25424.2	-0.00436
		25429	-0.378087				25453.2	0.447042			25429.1	-0.00478
		25434	-0.378499				25456.2	0.447913			25434	-0.00521
		25439.2	-0.378826				25459.1	0.448764			25439.2	-0.00539
		25444	-0.379046				25462.1	0.449847			25444	-0.0051
		25449	-0.379125				25465	0.451166			25449.1	-0.00446
		25454.3	-0.379084				25468.2	0.452573			25454.1	-0.00402
		25459.2	-0.378766				25471	0.454051			25459.3	-0.00493
		25464.2	-0.378088				25474.3	0.455998			25464.2	-0.00317
		25469.2	-0.377108				25477.1	0.458004			25469.2	-0.00177
		25474	-0.375617				25480	0.460813			25474	0.00044316
		25479.1	-0.37327				25483	0.464183			25479.1	0.00409
		25484.2	-0.3695				25486	0.468048			25484.2	0.00838
		25489.2	-0.364281				25489.2	0.473118			25489.1	0.01535
		25494.1	-0.355886				25492.2	0.478892			25494.2	0.02721
		25499	-0.339873				25495.2	0.48749			25499	0.04735
		25504.2	-0.308195				25495.4	0.488233			25504.1	0.09527
		25504.7	-0.304108				25496	0.490251			25504.6	0.10207
		25505	-0.300551				25496.5	0.492336			25505	0.1087
		25505.6	-0.294179				25497	0.494459			25505.5	0.11521
		25506	-0.288266				25497.5	0.496735			25506.1	0.12705
		25506.5	-0.281658				25498	0.499149			25506.5	0.13887
		25507	-0.27317				25498.5	0.50158			25507	0.1549
		25507.7	-0.26268				25499	0.504131			25507.6	0.17481
		25508	-0.255462				25499.5	0.507258			25508	0.18396
		25508.5	-0.245886				25500	0.509782			25508.5	0.19794
		25509	-0.233204				25500.5	0.512782			25509	0.21532
		25509.5	-0.217433				25501.1	0.516514			25509.5	0.24107
		25510	-0.20255				25501.5	0.51955			25510	0.26923
		25510.6	-0.1774				25502	0.523391			25510.6	0.30745
		25511	-0.161209				25502.5	0.526893			25511	0.32923
		25511.6	-0.131203				25503	0.531689			25511.6	0.36424
		25512	-0.107498				25503.5	0.537155			25512	0.39148
		25512.5	-0.076655				25504.1	0.542774			25512.5	0.41786
		25513	-0.04218				25504.5	0.547961			25513	0.43967
		25513.5	-0.005705				25505.1	0.555652			25513.5	0.46574
		25514	0.032426				25505.5	0.561606			25514	0.49807
		25514.5	0.071959				25506	0.569826			25514.5	0.53403
		25515	0.113936				25506.5	0.578791			25515	0.56819
		25515.5	0.147215				25507	0.58891			25515.6	0.59223
		25516.1	0.190379				25507.5	0.598752			25516	0.61212
		25516.5	0.222973				25508.3	0.617279			25516.5	0.64152
		25517	0.260963				25508.3	0.618615			25517	0.67602
		25517.5	0.29399				25509	0.639084			25517.6	0.70722
		25518	0.326221				25509.5	0.658551			25518	0.7287
		25518.5	0.355985				25510	0.676867			25518.5	0.75233
		25519.1	0.383019				25510.5	0.70258			25519	0.77716
		25519.6	0.407938				25511	0.729012			25519.5	0.79962
		25520.2	0.432471				25511.5	0.759387			25520.1	0.82447
		25520.5	0.444415				25512	0.791809			25520.5	0.84104
		25521	0.461412				25512.5	0.829118			25521	0.85851
		25521.5	0.473202				25513	0.862961			25521.5	0.87519
		25522	0.483146				25513.7	0.914762			25522	0.89097
		25522.5	0.490779				25514	0.934973			25522.5	0.90667
		25523.1	0.49696				25514.5	0.97759			25523.1	0.92395
		25523.5	0.500862				25515	1.01281			25523.5	0.93599
		25524	0.504178				25515.6	1.05178			25524.1	0.94978
		25524.5	0.508041				25516	1.08216			25524.5	0.95769
		25525.1	0.511964				25516.6	1.11512			25525.1	0.96699
		25525.5	0.514743				25517.1	1.14545			25525.5	0.97239
		25526.1	0.518429				25517.5	1.16995			25526.1	0.97686
		25526.5	0.520235				25518	1.19887			25526.5	0.97928
		25527	0.522334				25518.5	1.22969			25527	0.98135
		25527.5	0.52344				25519	1.26073			25527.5	0.98153
		25528	0.523119				25519.7	1.29591			25528	0.98019
		25528.6	0.520826				25520	1.3171			25528.5	0.97779
		25529.1	0.516244				25520.5	1.352			25529	0.97562
		25529.5	0.511347				25521	1.38014			25529.5	0.97485
		25530	0.504114				25521.5	1.41084			25530	0.97403
		25530.5	0.49461				25522.1	1.44448			25530.5	0.9719
		25531	0.484001				25522.5	1.46846			25531	0.96986
		25531.5	0.472555				25523	1.4915			25531.5	0.96974
		25532	0.460746				25523.7	1.52431			25532	0.96983
		25532.5	0.449903				25523.9	1.53027			25532.5	0.96935
		25533.1	0.436183				25524.5	1.55369			25533.1	0.96959
		25533.5	0.429123				25525.1	1.56865			25533.5	0.97043
		25534.1	0.417841				25525.5	1.57946			25534.1	0.9728
		25534.5	0.410505				25526	1.58809			25534.5	0.97506
		25535	0.403205				25526.5	1.59468			25535	0.97696
		25535.6	0.395983				25527	1.5984			25535.5	0.97837
		25536.1	0.39135				25527.5	1.59961			25536	0.98042
		25536.5	0.387702				25528	1.59882			25536.5	0.98258
		25537.1	0.384977				25528.6	1.59633			25537.1	0.98452
		25537.5	0.383839				25529	1.59364			25537.5	0.98559
		25538	0.383233				25529.6	1.58918			25538	0.98661
		25538.5	0.383367				25530	1.58522			25538.5	0.98707
		25539	0.384547				25530.5	1.58087			25539	0.98657
		25539.5	0.386256				25531	1.57541			25539.5	0.98564
		25540	0.388093				25531.5	1.57027			25540	0.98458
		25540.5	0.390593				25532	1.5651			25540.5	0.983
		25541	0.393714				25532.6	1.55863			25541	0.98075
		25541.7	0.39811				25533	1.55339			25541.7	0.97619
		25541.9	0.400553				25533.6	1.54606			25542	0.97355
		25542.5	0.405135				25534	1.54038			25542.5	0.96879
		25543	0.410309				25534.5	1.53406			25543	0.96421
		25543.5	0.415626				25535	1.52712			25543.5	0.96043
		25544.1	0.422415				25535.5	1.52042			25544	0.95634
		25544.5	0.427901				25536.1	1.51429			25544.5	0.95215
		25545.1	0.436142				25536.5	1.51023			25545.1	0.94624
		25545.5	0.442687				25537	1.50678			25545.5	0.94337
		25546	0.450054				25537.5	1.50456			25546.1	0.93904
		25546.6	0.458349				25538	1.5039			25546.5	0.93541
		25547.1	0.464672				25538.5	1.50472			25547	0.9313
		25547.5	0.470267				25539	1.50663			25547.5	0.92838
		25548	0.47668				25539.5	1.51031			25548	0.92414
		25548.5	0.481729				25540	1.51476			25548.5	0.92036
		25549	0.48586				25540.5	1.52059			25549	0.91689
		25549.5	0.48998				25541.1	1.52849			25549.5	0.91409
		25550	0.493095				25541.5	1.5356			25550	0.9118
		25550.5	0.495476				25542	1.54601			25550.5	0.91033
		25551	0.496875				25542.5	1.55818			25551	0.90976
		25551.5	0.497693				25543	1.56944			25551.5	0.90957
		25552.1	0.497801				25543.7	1.58771			25552.1	0.90918
		25552.5	0.497581				25543.9	1.59581			25552.5	0.90919
		25553.1	0.496305				25544.5	1.61369			25553	0.90985
		25553.5	0.494906				25545	1.62797			25553.5	0.9108
		25554	0.492824				25545.6	1.64575			25554	0.91222
		25554.5	0.490331				25546	1.65904			25554.5	0.91405
		25555	0.488218				25546.5	1.67305			25555	0.91602
		25555.7	0.484801				25547	1.68431			25555.7	0.91954
		25556	0.483279				25547.5	1.69404			25556	0.92118
		25556.6	0.480075				25548	1.70202			25556.6	0.92465
		25557	0.477824				25548.5	1.70689			25557	0.92755
		25557.5	0.475416				25549.1	1.71062			25557.5	0.93011
		25558.1	0.473154				25549.4	1.71114			25558.1	0.93331
		25558.5	0.471266				25550	1.71018			25558.5	0.93599
		25559	0.469229				25550.5	1.70712			25559	0.93949
		25559.5	0.467404				25551	1.70229			25559.5	0.94302
		25560	0.466051				25551.5	1.69528			25560	0.94594
		25560.5	0.464723				25552	1.6875			25560.5	0.94926
		25561	0.46373				25552.6	1.67585			25561	0.95229
		25561.5	0.463205				25553	1.66642			25561.5	0.95478
		25562.1	0.463095				25553.5	1.65452			25562	0.95822
		25562.5	0.463224				25554.1	1.63967			25562.5	0.96234
		25563	0.463916				25554.5	1.62818			25563	0.96542
		25563.5	0.464807				25555	1.61413			25563.5	0.96764
		25564	0.46605				25555.6	1.59906			25564	0.96955
		25565	0.469022				25556	1.58858			25565	0.97437
		25566.1	0.47274				25556.6	1.57397			25566.2	0.9764
		25567	0.476292				25557	1.56513			25567	0.97785
		25568.1	0.480206				25557.6	1.55297			25568.1	0.97947
		25569	0.483409				25558	1.54391			25569	0.97924
		25570.1	0.486543				25558.5	1.53529			25570.1	0.97911
		25571.3	0.489123				25559.1	1.52643			25571.3	0.9788
		25572	0.49013				25559.5	1.52115			25572	0.97793
		25573	0.4909				25560.2	1.51507			25573	0.97678
		25574	0.490864				25560.4	1.51332			25574.1	0.97716
		25575	0.490289				25561	1.51133			25575	0.97763
		25576	0.489093				25561.5	1.51102			25576	0.9772
		25577.1	0.487109				25562	1.5122			25577.1	0.9781
		25578	0.48498				25562.5	1.51464			25578	0.98074
		25578.9	0.482601				25563	1.51829			25579	0.98301
		25580	0.479835				25563.6	1.52336			25580	0.98441
		25581	0.477249				25564	1.5277			25581	0.98706
		25582.1	0.474816				25565	1.5382			25582.1	0.99119
		25583	0.472633				25566	1.54958			25583	0.99409
		25584.1	0.469982				25567	1.56053			25584.1	0.99666
		25585	0.468004				25568.2	1.57125			25585	0.99895
		25586	0.465754				25569	1.57975			25586	1.0012
		25587	0.463389				25570.1	1.58893			25587	1.0031
		25588	0.461496				25571	1.59666			25588	1.00457
		25589.1	0.459669				25572	1.60356			25589	1.00617
		25590	0.458168				25573	1.60979			25590	1.00732
		25591.2	0.456794				25574.1	1.61547			25591.3	1.00815
		25592	0.455906				25575	1.62052			25592	1.00825
		25593.1	0.455102				25576.1	1.62667			25593.1	1.00787
		25594	0.454519				25577.1	1.63364			25594	1.00706
		25595.2	0.4542				25578	1.64285			25595.1	1.00582
		25596	0.454483				25579.1	1.65489			25596.1	1.0048
		25597	0.454591				25580.2	1.66986			25597	1.00396
		25598	0.455342				25581	1.68173			25598	1.00259
		25599	0.456159				25582	1.69233			25599	1.00094
		25600.1	0.457131				25583.1	1.70143			25600.1	0.9992
		25601	0.458168				25584	1.70418			25601	0.99786
		25602	0.459614				25585	1.70419			25602	0.99606
		25603.2	0.461616				25586	1.69928			25603.3	0.99402
		25604	0.462827				25587	1.69003			25604	0.99315
		25605	0.464863				25588	1.67711			25605	0.99184
		25606	0.466914				25589.1	1.66085			25606	0.99015
		25607	0.468835				25590	1.64551			25607	0.98827
		25608	0.470775				25591.1	1.62811			25608	0.98639
		25609.1	0.473081				25592	1.61282			25609.1	0.98538
		25610	0.474841				25593	1.59766			25610	0.98548
		25611	0.476523				25594	1.58313			25611	0.98496
		25612	0.477613				25595.1	1.5707			25612.1	0.98347
		25613	0.478482				25596	1.56236			25613	0.9826
		25614	0.478909				25597	1.5563			25614	0.98222
		25616	0.478408				25598	1.55309			25616	0.98255
		25618.1	0.476991				25599.1	1.55206			25618.1	0.98248
		25620	0.475281				25600	1.55306			25620.1	0.98302
		25622	0.473445				25601	1.55557			25622	0.984
		25624.2	0.472042				25602.1	1.55901			25624.1	0.98474
		25626	0.471129				25603	1.56324			25626	0.98664
		25628	0.46999				25604	1.56867			25628	0.98884
		25630.2	0.468514				25605.2	1.57494			25630.1	0.98915
		25632	0.46716				25606	1.57943			25632	0.98982
		25634	0.465546				25607.1	1.58567			25634	0.9912
		25636.1	0.46399				25608	1.59051			25636.1	0.99202
		25638	0.462699				25609	1.59606			25638	0.99274
		25640.1	0.461831				25610.1	1.60148			25640.1	0.99342
		25642	0.461432				25611	1.60586			25642	0.99443
		25644.1	0.4611				25612	1.61065			25644.1	0.99477
		25646	0.461343				25613	1.61453			25646	0.99701
		25648	0.461542				25614	1.61835			25648	0.99784
		25650.1	0.461791				25616.1	1.62463			25650.1	0.99849
		25652	0.462017				25618	1.62955			25652	0.99914
		25654.1	0.461581				25620	1.63501			25654	1.00049
		25656.1	0.46078				25622	1.64014			25656.1	1.00209
		25658.1	0.459717				25624.2	1.64399			25658.1	1.00342
		25660.1	0.458352				25626.1	1.64541			25660.1	1.00531
		25662	0.456465				25628	1.64354			25662	1.00626
		25664.2	0.454429				25630	1.63759			25664.2	1.00743
		25666	0.452881				25632	1.62973			25666	1.00801
		25668	0.451517				25634.2	1.62133			25668	1.0084
		25670.2	0.450011				25636	1.61378			25670.1	1.00835
		25672.2	0.448782				25638.1	1.60662			25672.2	1.00818
		25674	0.447876				25640.1	1.60061			25674.1	1.00977
		25676	0.446956				25642	1.59597			25676.1	1.00915
		25678	0.446382				25644.1	1.59177			25678	1.00949
		25680	0.445915				25646	1.5895			25680	1.00779
		25682.3	0.445613				25648.2	1.58927			25682.3	1.00663
		25684	0.445676				25650.1	1.5908			25684	1.00644
		25686	0.445686				25652	1.59438			25686	1.00508
		25688	0.445461				25654.1	1.60004			25688	1.00389
		25690.2	0.445255				25656.1	1.60627			25690.1	1.00373
		25692	0.444887				25658.1	1.61214			25692	1.00214
		25694	0.444387				25660.1	1.61746			25694	1.00108
		25696	0.443906				25662.1	1.62088			25696	1.00085
		25698	0.442934				25664	1.6223			25698	1.00068
		25700.1	0.441708				25666.1	1.6225			25700	0.99936
		25702	0.440567				25668	1.62173			25702.1	0.99894
		25704	0.439345				25670	1.62053			25704	0.99831
		25706	0.437892				25672	1.61856			25706	0.99874
		25708.3	0.436476				25674.2	1.6161			25708.2	0.99644
		25710	0.435357				25676	1.61341			25710	0.99345
		25712.2	0.43399				25678	1.60977			25712.1	0.99447
		25714	0.433165				25680	1.60621			25714	0.99403
		25717.2	0.431692				25682	1.6033			25717.2	0.99504
		25720	0.430871				25684.1	1.60096			25720	0.99436
		25723.3	0.430188				25686	1.59899			25723.3	0.99457
		25726.1	0.429421				25688	1.59672			25726.1	0.99687
		25729.1	0.428262				25690	1.59435			25729.2	0.99841
		25732.1	0.4271				25692.2	1.59169			25732	0.99684
		25735.2	0.426032				25694	1.5891			25735.2	0.99693
		25738.1	0.424571				25696	1.58644			25738.1	0.99649
		25741.1	0.42315				25698.1	1.58416			25741.1	0.99674
		25744.1	0.421823				25700	1.58241			25744.1	0.99748
		25747	0.42023				25702.2	1.58102			25747	0.99807
		25750.2	0.418659				25704	1.58006			25750.2	0.99901
		25753	0.417166				25706.1	1.57931			25753.1	0.99886
		25756	0.415736				25708.1	1.57903			25756	0.99956
		25759.3	0.414313				25710.1	1.57937			25759.2	0.99919
		25762	0.412906				25712	1.58071			25762.1	0.99831
		25765.2	0.410845				25714	1.58314			25765.2	0.99914
		25768.1	0.409119				25717.2	1.58778			25768.1	1.00188
		25771	0.407691				25720	1.59239			25771	1.00058
		25774.2	0.406445				25723.3	1.59609			25774.3	1.00119
		25777.1	0.405135				25726.1	1.5982			25777.1	1.00144
		25780	0.403923				25729	1.59942			25780	1.00075
		25783.1	0.402879				25732.2	1.60024			25783.1	1.00127
		25786.1	0.40206				25735	1.59995			25786.2	1.00114
		25789	0.401069				25738.1	1.59883			25789	1.0024
		25792	0.400167				25741	1.59669			25792.1	1.0013
		25795.1	0.399282				25744.1	1.59341			25795.1	1.00134
		25798.1	0.398367				25747	1.58789			25798	1.00015
		25801.1	0.397274				25750.4	1.58081			25801.1	0.99942
		25804.1	0.396469				25753	1.57467			25804.1	0.99768
		25807	0.395621				25756	1.56842			25807	0.99735
		25810.2	0.39452				25759.1	1.56315			25810.1	0.99799
		25813	0.393444				25762.1	1.55921			25813	0.99753
		25816	0.392246				25765.1	1.55666			25816.1	0.99709
		25819	0.391146				25768	1.55558			25819.1	0.99628
		25822.2	0.389663				25771.2	1.55505			25822.1	0.99645
		25825.1	0.388477				25774.2	1.5548			25825.2	0.99744
		25828	0.387088				25777.1	1.55493			25828	0.99663
		25831	0.385586				25780	1.55573			25831	0.9954
		25834.1	0.384115				25783.2	1.55687			25834.1	0.99538
		25837	0.382893				25786.1	1.55878			25837	0.99576
		25840	0.381451				25789.2	1.56151			25840	0.99528
		25843.3	0.380109				25792.1	1.56468			25843.3	0.99554
		25846	0.378874				25795.1	1.56785			25846	0.99551
		25849.1	0.377605				25798	1.57065			25849.1	0.99553
		25852.1	0.376394				25801.2	1.57262			25852.1	0.996
		25855.2	0.375241				25804	1.57367			25855.2	0.99707
		25858.1	0.374123				25807.1	1.57394			25858.1	0.99871
		25861.1	0.373098				25810	1.5734			25861.1	0.99842
		25864	0.372026				25813	1.57162			25864	0.99758
		25867	0.371032				25816	1.56875			25867.1	0.99776
		25870.2	0.37005				25819	1.56547			25870.1	0.99747
		25873	0.369059				25822.2	1.56153			25873	0.99731
		25876.2	0.368128				25825.1	1.55777			25876.2	0.99739
		25879	0.367368				25828.1	1.55337			25879	0.99737
		25882.1	0.366353				25831.1	1.54853			25882.1	0.99704
		25885.1	0.365199				25834	1.54464			25885.1	0.99771
		25888	0.364212				25837	1.5414			25888	0.998
		25891.2	0.363243				25840.3	1.53912			25891.2	0.99768
		25894.1	0.362332				25843	1.53809			25894	0.99753
		25897	0.361264				25846	1.53721			25897	0.99863
		25900.1	0.360127				25849	1.5369			25900.1	0.99802
		25903	0.359212				25852.1	1.5369			25903	0.99813
		25906.1	0.358009				25855.1	1.53699			25906.1	0.99875
		25909	0.357116				25858.2	1.537			25909	0.99834
		25912.2	0.356041				25861.2	1.53692			25912.1	0.99831
		25915	0.354928				25864.1	1.53643			25915	0.99828
		25919	0.353356				25867.2	1.53559			25919	0.99938
		25923.2	0.352008				25870.1	1.53546			25923.1	0.999
		25927.2	0.350769				25873.1	1.53563			25927.2	0.99873
		25931.1	0.349511				25876.2	1.53776			25931.1	0.99864
		25935.1	0.348068				25879.3	1.53882			25935.1	0.99816
		25939.1	0.346756				25882	1.53997			25939.1	0.99812
		25943.1	0.345555				25885	1.54107			25943.2	0.99952
		25947	0.344251				25888	1.54165			25947	0.99856
		25951.1	0.34292				25891.1	1.54222			25951.1	0.99818
		25955	0.341708				25894	1.54201			25955.1	0.9983
		25959.2	0.340449				25897	1.5424			25959.1	0.99927
		25963.1	0.339346				25900.1	1.54208			25963.1	0.99937
		25967	0.338024				25903.1	1.54145			25967	0.99795
		25971	0.336861				25906.1	1.54072			25971.1	0.99891
		25975.2	0.335634				25909	1.5394			25975.1	0.99887
		25979	0.334432				25912	1.53753			25979.1	0.99847
		25983.1	0.333172				25915	1.53531			25983.1	0.9987
		25987.2	0.331954				25919.3	1.53118			25987.1	0.99989
		25991.2	0.33087				25923.1	1.52745			25991.2	0.99887
		25995.1	0.329634				25927	1.52357			25995.1	0.99818
		25999.1	0.328342				25931.2	1.52012			25999.1	0.99845
		26003	0.327103				25935.1	1.51794			26003.1	0.99962
		26007.2	0.326006				25939	1.51716			26007.1	0.99992
		26011.1	0.3247				25943	1.51713			26011.1	1.00002
		26015.1	0.323533				25947.2	1.51742			26015.1	1.0004
		26019.2	0.322159				25951.1	1.51747			26019.3	1.00028
		26023.2	0.320888				25955.2	1.51714			26023.1	1.00049
		26027	0.319645				25959.2	1.51691			26027.1	1.00074
		26031.2	0.318453				25963.1	1.51681			26031.1	1.00047
		26035.1	0.317093				25967.1	1.51683			26035.1	1.00089
		26039.2	0.315944				25971	1.51702			26039.2	1.00167
		26043	0.314847				25975.4	1.51728			26043.1	1.00236
		26047.4	0.313641				25979	1.51753			26047.2	1.00245
		26051	0.312438				25983.1	1.51778			26051	1.0028
		26055.2	0.311017				25987.1	1.51834			26055.2	1.00201
		26059	0.309871				25991.1	1.51824			26059.1	1.00205
		26063.1	0.308589				25995	1.51782			26063.1	1.00243
		26067.2	0.307453				25999.1	1.51716			26067.1	1.00284
		26071.1	0.306013				26003	1.51622			26071.1	1.00307
		26075.2	0.304786				26007.3	1.51503			26075.1	1.0019
		26079.1	0.303652				26011.1	1.51393			26079	1.0014
		26083	0.302688				26015	1.5123			26083.2	1.00144
		26087	0.301394				26019	1.51052			26087	1.00117
		26091.2	0.300119				26023.4	1.50879			26091.2	1.00165
		26095	0.299064				26027	1.50733			26095.1	1.00171
		26099.2	0.297923				26031.2	1.50529			26099.2	1.00209
		26103	0.296787				26035	1.50377			26103	1.00208
		26107.2	0.295391				26039.3	1.50251			26107.1	1.00126
		26111	0.294255				26043	1.50151			26111.1	1.00077
		26115.1	0.293193				26047.2	1.50028			26115.1	1.00069
		26121.1	0.291427				26051.1	1.49951			26121.1	1.00175
		26127.3	0.289452				26055.2	1.49913			26127.3	1.00122
		26133	0.28789				26059.1	1.49849			26133.1	1.00157
		26139.1	0.28569				26063.2	1.49797			26139.1	1.00104
		26145.2	0.283981				26067.1	1.49699			26145.2	1.00079
		26151.3	0.282227				26071	1.49697			26151.3	1.00159
		26157.3	0.280663				26075.3	1.49651			26157.2	1.00106
		26163.1	0.278983				26079	1.49614			26163.1	1.00252
		26169	0.277341				26083.1	1.49575			26169.1	1.00373
		26175	0.275314				26087	1.4962			26175	1.00255
		26181.3	0.273547				26091.1	1.49594			26181.3	1.00257
		26187.1	0.271887				26095.2	1.49574			26187.1	1.00328
		26193.1	0.269983				26099.1	1.49535			26193.2	1.00294
		26199.2	0.268389				26103.1	1.49481			26199.2	1.00267
		26205	0.266711				26107.2	1.49393			26205.1	1.00329
		26211	0.264849				26111	1.493			26211	1.00357
		26217.3	0.263163				26115.4	1.49194			26217.2	1.00347
		26223	0.261612				26119.1	1.4914			26223	1.00351
		26229.1	0.259853				26123.1	1.49003			26229.1	1.00254
		26235	0.258011				26127	1.48899			26235	1.00283
		26241.3	0.256168				26131.4	1.48791			26241.3	1.00209
		26247.2	0.254508				26135	1.48704			26247.2	1.00262
		26253.4	0.252832				26139.1	1.48589			26253.3	1.00197
		26259	0.251226				26143	1.48479			26259	1.00242
		26265.1	0.249405				26147.2	1.48379			26265.1	1.001
		26271.2	0.247877				26151.1	1.48287			26271.2	0.99914
		26277.1	0.246184				26155	1.48234			26277.1	0.99956
		26283	0.244215				26159.3	1.48081			26283	0.9997
		26289.3	0.242594				26163.1	1.47997			26289.2	1.00003
		26295.3	0.240781				26167.2	1.47911			26295.2	1.0002
		26301	0.238982				26171	1.47846			26301.1	1.00005
		26307.5	0.237339				26175.1	1.47769			26307.3	0.99938
		26313	0.235565				26179.1	1.47706			26313.1	0.99913
		26319.1	0.233843				26183.1	1.4766			26319.1	0.99883
		26325	0.232258				26187	1.47612			26325.1	0.99986
		26331.1	0.230462				26191.1	1.47572			26331.1	0.99954
		26337	0.22882				26195.1	1.47523			26337	0.99869
		26343.5	0.22714				26199.1	1.47476			26343.5	0.99731
		26349.2	0.225457				26203.2	1.47442			26349.1	0.99708
		26355.1	0.223874				26207.1	1.47457			26355.1	0.99687
		26361.2	0.22234				26211	1.47381			26361.2	0.99717
		26367	0.220524				26215.3	1.47313			26367	0.99716
		26373	0.218906				26219.2	1.47245			26373.1	0.9954
		26379.5	0.217053				26223.1	1.47206			26379.2	0.99484
		26385	0.215399				26227	1.47118			26385.1	0.99489
		26391	0.213603				26231.3	1.47041			26391.1	0.99515
		26397.4	0.211897				26235.1	1.46973			26397.3	0.99596
		26403	0.210039				26239	1.46938			26403	0.99473
		26409	0.208609				26243.1	1.46861			26409	0.99424
		26415.3	0.206931				26247	1.46762			26415.4	0.99343
		26421	0.205181				26251	1.4667			26421	0.99289
		26427.4	0.203275				26255.5	1.46633			26427.4	0.99233
		26433.1	0.201799				26259	1.46544			26433	0.99264
		26439.2	0.199881				26263.1	1.46471			26439.1	0.99229
		26445.1	0.198276				26267	1.46389			26445.3	0.99109
		26451.2	0.196685				26271.2	1.46315			26451.1	0.99118
		26457.1	0.19487				26275	1.46228			26457.2	0.9905
		26463.1	0.193448				26279	1.46141			26463.1	0.98958
		26469	0.192				26283.2	1.46065			26469.2	0.98924
		26475.3	0.190119				26287.3	1.45994			26475.2	0.98903
		26481.2	0.188502				26291.2	1.45915			26481.2	0.98771
		26487	0.186927				26295	1.45833			26487.1	0.98663
		26493	0.185102				26299	1.45773			26493	0.98605
		26499	0.183546				26303.2	1.45702			26499.2	0.98638
		26505.4	0.181627				26307.1	1.45645			26505.2	0.98659
		26511	0.180041				26311.1	1.45577			26511	0.9848
							26315.1	1.45519
							26319	1.45457
							26323.3	1.45406
							26327	1.4536
							26331.1	1.45278
							26335.2	1.45224
							26339.1	1.45172
							26343.1	1.4511
							26347.1	1.45039
							26351.1	1.44978
							26355.2	1.44926
							26359.2	1.44865
							26363.1	1.448
							26367	1.44725
							26371.1	1.44593
							26375.1	1.44425
							26379.2	1.44361
							26383.2	1.44295
							26387.3	1.4421
							26391.2	1.44149
							26395	1.4408
							26399.2	1.43998
							26403	1.43919
							26407.3	1.43845
							26411	1.43793
							26415.2	1.43709
							26419	1.43641
							26423	1.43558
							26427.1	1.43493
							26431	1.43421
							26435.2	1.43357
							26439	1.43296
							26443.2	1.43219
							26447.2	1.43155
							26451.1	1.43088
							26455	1.43025
							26459	1.42949
							26463.4	1.42879
							26467.2	1.42813
							26471.1	1.42778
							26475	1.42708
							26479.2	1.42649
							26483	1.42589
							26487.1	1.42546
							26491	1.42503
							26495.3	1.42372
							26499.1	1.42312
							26503	1.42246
							26507	1.42186
							26511.3	1.42112

## Sheet: Figure 2A
Figure 2A	HRTEM

## Sheet: Figure 2d,e
Figure 2d,e	HAADF-STEM

## Sheet: Figure 3a and S8, S16b
Figure 3A	in-situ XRD	two theta	intensity at different temperature
			30 oC	36 oC	42 oC	48 oC	54 oC	60 oC	66 oC	72 oC	78 oC	84 oC	90 oC	96 oC	102 oC	108 oC	114 oC	120 oC	126 oC	132 oC	138 oC	144 oC	150 oC	156 oC	162 oC	168 oC	174 oC	180 oC	186 oC	192 oC	198 oC	204 oC	210 oC	216 oC	222 oC	228 oC	234 oC	240 oC	246 oC	252 oC	258 oC	264 oC	270 oC	276 oC	282 oC	288 oC	294 oC	300 oC	306 oC
		7.15969	580.134	570	549.021	554.533	554.895	548.713	531.662	514.693	507.334	502.055	499.148	473.917	465.737	456.81	456.615	452.307	431.02	428.342	412.342	408.951	399.872	383.181	399.32	383.974	369.39	379.448	368.013	362.204	344.232	356.466	341.377	332.239	328.454	329.253	318.871	316.234	298.79	300.431	293.082	287.154	285.599	269.002	264.662	251.553	245.184	247.878	243.558
		7.17601	578.228	565.728	542.836	548.625	548.303	543.23	525.863	511.065	502.787	498.149	494.465	471.566	463.047	453.635	454.135	449.904	426.926	424.456	408.184	405.408	396.097	380.413	398.163	379.981	368.802	375.511	366.419	363.736	342.82	355.073	339.645	331.039	326.047	327.667	317.332	314.264	300.44	297.797	291.418	288.499	283.228	266.651	265.667	250.163	243.085	248.259	242.027
		7.19234	587.194	577.281	554.913	562.251	561.055	556.423	539.629	526.975	516.546	513.511	508.71	487.175	478.119	468.91	468.764	464.629	441.697	438.446	422.421	421.131	409.223	395.918	413.703	394.607	384.092	388.599	379.759	380.686	358.618	370.131	354.999	346.426	340.345	342.938	331.387	329.363	318.211	313.088	305.92	306.335	298.796	280.33	280.289	267.721	259.124	266.115	257.453
		7.20867	583.166	570.797	548.182	553.423	551.098	548.031	530.478	518.205	508.144	507.426	504.768	483.7	473.505	464.398	462.042	459.267	436.701	433.841	416.337	414.484	400.946	390.012	405.623	388.277	378.236	383.127	372.19	376.61	356.383	367.219	350.54	342.649	338.332	340.124	326.421	324.69	314.343	309.432	300.404	301.571	295.484	276.271	274.07	265.646	256.167	262.266	253.416
		7.225	587.176	575.597	556.658	559.246	559.515	556.687	540.397	527.449	518.955	519.129	515.178	495.83	483.128	476.464	473.782	471.571	450.776	446.674	430.816	428.373	415.764	404.708	416.841	401.061	391.357	397.27	385.707	391.957	369.899	381.996	365.046	355.908	354.375	354.171	342.953	338.623	327.684	325.814	313.676	315.337	309.876	293.557	289.799	281.344	272.371	275.242	268.288
		7.24133	586.242	574.864	554.969	554.489	556.275	552.958	537.345	521.995	515.152	513.986	510.617	492.687	479.978	474.955	471.793	469.952	449.34	443.486	429.066	426.749	413.632	401.47	414.362	397.813	386.995	395.745	385.267	390.502	366.577	379.997	364.022	353.968	353.332	352.471	344.64	339.588	325.071	326.363	312.332	314.503	309.189	292.916	290.387	279.698	272.483	271.587	267.969
		7.25765	588.86	575.867	555.102	556.869	560.695	557.283	543.731	527.591	523.248	518.385	515.781	496.568	488.276	480.479	474.977	476.292	455.12	447.375	433.62	432.004	419.737	407.104	422.86	404.5	392.238	403.658	391.9	396.655	372.986	386.509	370.592	359.791	360.276	358.144	349.99	345.759	330.34	331.313	319.258	321.837	314.631	298.324	295.661	285.958	278.164	278.142	276.215
		7.27398	593.463	581.712	559.734	561.674	566.242	563.479	548.954	532.163	528.011	520.089	519.707	500.012	495.763	485.024	479.119	481.804	461.091	452.307	438.621	436.493	424.716	410.981	428.899	409.397	397.998	408.724	396.305	401.101	378.428	391.665	375.184	365.782	365.074	364.332	355.763	349.798	335.005	335.763	326.282	328.324	319.672	303.739	299.467	294.241	284.568	284.806	283.194
		7.29031	591.879	577.069	554.122	555.542	561.289	560.553	543.256	531.41	524.335	518.286	519.337	498.104	494.748	482.631	479.033	479.944	459.241	453.037	437.903	435.734	422.489	409.584	428.111	408.994	398.931	407.978	397.597	400.103	377.954	389.482	375.029	365.848	364.093	364.703	356.273	348.665	334.213	333.797	325.263	326.873	320.315	303.203	298.76	293.872	284.325	285.082	283.586
		7.30664	595.652	582.442	562.432	563.657	570.266	569.493	549.552	542.32	531.29	527.929	525.557	506.089	505.043	491.175	490.214	489.032	471.858	465.709	450.733	446.761	433.797	422.011	436.641	419.743	410.573	419.004	408.7	409.74	388.725	398.029	386.47	376.55	374.84	375.509	366.235	360.443	346.43	344.172	336.526	336.827	331.348	315.547	310.836	303.344	294.154	298.377	295.178
		7.32296	585.032	571.387	549.833	552.503	556.848	555.45	534.522	529.814	519.859	517.796	513.447	495.403	494.048	479.955	478.485	476.264	462.195	455.176	440.643	436.495	424.252	414.877	425.088	409.699	401.015	412.216	399.593	399.625	381.566	388.936	375.324	364.938	364.738	365.8	355.666	351.867	336.606	335.344	327.598	325.377	322.519	305.975	302.034	293.272	285.046	290.029	287.135
		7.33929	588.928	576.607	557.887	562.393	565.504	563.155	544.775	539.102	531.037	528.485	523.316	505.272	500.654	489.682	489.026	486.467	470.797	466.435	452.568	447.917	437.497	428.946	438.198	422.579	412.418	423.742	409.802	408.832	393.025	400.294	383.848	374.803	375.448	377.358	367.071	361.671	347.871	346.447	338.775	337.259	336.016	316.809	315.18	303.734	296.141	300.649	299.31
		7.35562	587.336	573.265	555.18	557.577	562.54	556.869	543.085	533.514	526.482	523.4	519.369	501.835	494.63	486.139	486.276	483.037	466.415	462.606	450.129	443.224	434.631	426.333	435.753	421.923	411.512	419.7	406.188	405.348	389.334	397.999	381.077	371.551	373.688	374.218	365.629	357.017	347.701	344.662	335.723	335.946	334.047	314.728	314.782	300.835	292.988	297.046	295.761
		7.37195	589.464	575.47	559.28	561.03	569.086	562.358	552.86	540.485	533.316	529.497	525.697	507.85	500.183	493.257	491.111	490.226	473.513	470.678	457.191	452.033	442.468	435.75	444.687	431.868	421.323	428.754	416.032	414.817	398.238	408.91	393.005	381.561	383.494	381.884	375.586	364.604	357.179	354.965	343.907	345.119	341.742	322.741	324.061	311.04	302.548	306.305	305.245
		7.38827	585.353	574.11	554.358	556.26	564.731	558.982	546.906	533.458	524.833	524.05	519.612	504.93	495.489	489.947	485.839	486.319	469.752	467.507	452.473	448.507	437.298	430.768	441.048	427.809	416.744	426.789	413.214	413.3	396.667	408.229	392.085	382.704	383.135	381.234	373.823	364.487	354.849	353.62	343.587	343.305	338.482	320.72	320.88	311.005	300.952	305.307	303.72
		7.4046	582.317	570.587	549.289	553.775	561.791	558.257	545.482	530.927	523.959	524.598	518.196	505.428	493.829	489.526	485.591	485.552	468.206	465.27	451.077	448.699	436.548	428.528	441.825	428.148	417.456	428.51	414.318	415.774	397.442	409.344	391.712	384.399	384.916	381.802	375.183	367.247	355.825	354.359	346.215	342.631	338.214	323.331	319.196	312.615	301.754	307.369	304.379
		7.42093	590.389	580.655	560.845	562.981	570.282	568.416	556.014	539.861	533.26	533.071	528.161	512.873	503.928	498.411	496.805	495.698	477.204	475.366	460.284	459.736	446.468	435.842	452.774	436.058	428.026	437.692	422.463	426.444	405.164	419.173	401.448	395.016	396.386	392.771	386.13	378.166	365.488	365.334	357.317	353.777	348.955	334.733	327.96	321	313.848	319.374	314.801
		7.43726	584.993	576.026	554.879	555.938	563.014	560.414	547.935	533.557	527.306	526.762	524.13	505.695	497.108	491.946	490.014	489.48	470.237	468.642	453.963	453.112	439.986	430.36	447.133	429.99	422.386	432.184	416.695	421.779	398.779	413.229	395.295	390.625	390.857	387.438	378.2	373.094	360.751	359.492	352.628	349.064	344.135	328.854	322.587	313.473	309.588	314.219	309.761
		7.45359	589.999	581.987	563.73	565.51	572.561	570.317	554.934	542.237	536.697	535.181	530.432	511.583	504.304	502.883	498.126	498.837	477.377	478.545	464.062	462.554	450.603	441.309	455.779	441.457	430.678	439.773	428.31	432.224	407.854	421.513	403.573	400.245	398.728	395.883	386.874	383.994	370.091	368.694	363.532	359.294	354.463	340.008	334.37	324.704	319.276	324.591	319.93
		7.46991	583.114	572.806	553.742	553.582	560.775	560.699	542.176	530.817	525.661	526.22	520.344	500.723	494.567	492.826	487.596	487.213	464.782	468.893	453.448	451.03	441.399	431.776	446.023	432.607	420.692	429.527	420.559	424.183	398.98	413.105	394.473	389.398	388.946	387.755	378.177	376.112	361.799	359.179	354.682	351.96	347.074	333.079	326.866	318.203	310.283	315.341	312.124
		7.48624	587.148	578.268	561.342	560.753	566.835	569.659	553.395	538.734	533.236	535.021	529.048	510.806	502.471	500.243	496.663	494.621	474.512	479.804	461.717	458.549	451.055	441.937	456.27	440.727	430.511	439.6	429.641	431.759	407.225	422.219	404.825	396.771	397.36	396.525	387.417	383.936	373.546	368.648	362.432	362.318	358.253	342.454	336.185	328.94	319.944	323.837	322.44
		7.50257	586.314	575.698	558.663	557.8	561.369	564.208	548.408	532.983	526.484	527.992	523.797	507.537	499.195	494.885	492.748	488.318	470.968	476.271	456.133	453.794	444.836	436.38	452.431	435.368	425.24	435.34	426.229	425.827	403.461	418.099	402.094	393.897	393.391	391.656	383.704	379.449	370.607	365.159	357.63	358.021	355.666	339.596	332.657	325.06	317.969	320.986	317.819
		7.5189	584.601	572.941	557.634	557.779	561.546	562.453	549.391	537.435	528.706	528.787	525.082	507.394	499.619	493.512	491.578	486.334	470.512	475.991	458.292	456.129	443.059	437.497	455.326	436.3	425.782	436.012	427.558	424.822	405.415	419.885	402.91	396.1	393.122	393.617	384.609	381.126	370.924	366.229	357.992	357.715	357.292	342.953	334.757	325.44	319.89	324.501	318.86
		7.53522	587.622	576.046	561.426	560.799	566.742	563.945	551.177	539.657	529.496	529.448	526.451	508.947	502.683	496.706	494.128	488.956	472.854	477.021	462.336	459.691	443.231	438.848	456.538	438.458	427.572	436.381	428.338	426.039	407.197	423.151	405.282	398.742	394.303	397.54	387.707	384.536	373.434	369.486	360.737	360.032	359.619	344.341	339.36	329.071	323.592	329.346	320.851
		7.55155	582.721	568.915	553.304	554.876	562.654	557.637	542.829	532.652	525.729	523.7	522.203	503.61	497.6	492.87	488.548	485.889	467.446	469.549	458.248	455.118	439.368	432.523	448.938	433.877	422.631	431.385	421.12	423.044	403.053	419.602	399.7	394.147	388.446	390.918	382.267	380.368	367.732	364.615	357.239	354.518	354.293	336.706	334.44	323.819	318.683	324.37	314.719
		7.56788	588.236	576.669	563.528	566.315	572.196	568.092	551.988	541.202	535.293	530.84	531.457	511.467	506.241	502.612	497.493	497.407	478.257	479.826	468.401	464.135	451.002	440.291	456.571	441.931	429.114	439.833	428.197	431.135	410.619	427.895	407.485	403.741	396.85	400.252	390.938	388.709	373.967	374.512	366.127	362.313	363.528	345.296	343.653	332.839	326.31	331.441	323.996
		7.58421	580.798	566.542	551.9	555.963	561.337	557.256	541.018	530.596	524.042	520.385	521.829	501.347	495.448	492.5	486.864	487.78	468.429	469.202	457.775	452.61	440.883	429.34	446.19	431.435	418.122	428.903	417.415	419.437	398.292	418.22	397.039	394.624	387.822	391.211	381.613	377.991	360.55	363.515	354.218	351.693	353.601	335.206	335.699	323.498	315.742	318.84	314.177
		7.60053	588.318	577.02	559.172	567.508	572.541	568.044	553.361	542.337	535.549	530.535	530.662	512.244	505.322	503.57	496.901	499.009	479.692	480.793	469.317	465.673	452.144	443.627	457.746	441.059	428.507	439.971	427.47	429.777	408.785	428.092	408.378	404.42	398.63	400.482	392.369	390.343	371.903	373.256	362.644	364.794	363.938	346.708	348.014	334.398	326.442	330.635	326.202
		7.61686	588.717	577.688	553.801	562.683	566.009	561.893	547.046	536.169	528.421	525.385	524.196	508.882	500.469	497.831	491.227	492.144	473.968	474.2	462.808	460.945	447.1	440.931	452.799	434.819	421.533	435.559	424.727	425.669	405.112	420.877	404.353	398.072	392.23	394.405	387.22	385.784	368.757	367.374	358.071	361.308	357.297	341.902	342.151	329.054	322.119	325.858	322.654
		7.63319	587.682	575.784	553.684	562.687	564.795	563.618	548.154	538.415	528.999	528.335	524.33	511.137	501.515	497.895	492.759	491.37	475.303	475.207	464.438	464.157	450.292	442.824	454.149	437.485	423.96	437.19	427.825	428.238	406.122	422.099	406.075	398.182	391.924	395.972	389.033	386.109	368.653	368.068	362.32	361.174	358.901	344.624	342.613	328.973	323.319	325.856	324.549
		7.64952	585.482	574.339	555.14	561.62	561.7	563.413	545.461	535.031	525.029	524.266	520.12	509.207	500.145	495.006	492.172	488.957	473.467	473.895	460.211	462.464	447.364	436.904	450.668	435.333	421.888	433.667	424.096	425.099	405.197	420.384	404.441	394.44	390.058	395.623	385.727	382.672	367.043	366.385	361.325	357.254	357.436	342.317	338.95	324.142	320.384	322.837	321.244
		7.66584	583.044	570.749	551.623	555.917	559.975	561.296	543.257	534.507	524.354	521.952	518.843	505.203	496.118	490.662	489.07	486.376	469.293	470.392	453.842	458.851	443.832	433.449	449.722	435.044	419.527	430.753	420.448	421.277	404.819	418.022	402.374	391.919	387.675	393.213	380.58	379.309	365.91	362.873	358.364	353.04	354.569	337.011	333.791	319.945	318.053	320.563	316.585
		7.68217	591.912	582.106	560.975	563.949	569.281	570.287	552.902	542.627	532.985	529.844	528.904	512.862	503.996	499.274	497.863	496.554	477.716	478.462	460.888	467.261	451.142	443.047	458.374	443.49	427.08	438.652	427.756	429.473	412.856	425.363	411.097	400.797	396.004	401.98	389.972	388.683	374.097	370.452	367.133	362.428	362.094	344.69	340.923	329.246	326.863	328.512	325.253
		7.6985	583.261	572.968	550.024	550.956	556.289	556.708	540.024	530.983	522.435	520.025	520.304	501.597	495.042	489.382	487.284	486.165	467.547	465.442	449.445	455.65	439.821	430.39	447.244	431.877	416.623	430.798	418.099	419.568	402.198	413.843	401.029	389.126	386.576	391.253	381.472	378.372	362.271	359.949	356.48	352.281	350.244	333.315	329.673	319.624	316.817	317.489	315.622
		7.71483	587.41	580.24	557.517	557.19	564.315	564.89	547.647	540.057	530.66	526.132	528.266	508.055	504.853	497.478	493.621	494.184	476.389	471.803	459.124	463.86	448.1	436.66	454.342	441.048	424.502	439.657	425.684	425.629	410.032	421.114	409.156	396.99	395.336	396.874	389.33	386.623	370.763	368.567	364.136	359.208	357.471	339.328	337.388	328.034	324.567	326.197	323.189
		7.73116	582.672	574.039	550.321	551.578	556.205	558.878	539.37	531.408	522.827	518.029	522.582	502.413	497.846	490.019	486.112	485.685	468.947	464.482	452.392	454.962	440.813	429.207	446.392	434.559	417.643	432.431	419.275	418.678	403.313	412.886	401.129	390.81	388.137	390.104	381.852	379.291	364.89	361.676	357.23	351.855	349.894	332.834	331.162	322.234	317.507	319.575	316.531
		7.74748	584.891	575.455	555.706	558.998	562.489	565.525	545.695	538.381	530.466	523.63	527.901	507.183	501.625	495.042	492.979	491.204	475.828	471.507	458.824	460.064	449.068	434.69	452.793	439.611	424.654	437.609	427.005	425.722	408.694	417.459	404.384	397.188	391.438	397.117	386.83	383.806	371.869	367.449	362.856	358.06	355.508	340.172	338.876	329.207	324.406	325.956	322.088
		7.76381	584.718	574.582	554.1	556.673	561.265	559.948	541.815	532.534	526.727	519.826	524.228	503.618	497.151	490.909	489.85	488.283	472.474	468.215	454.348	455.41	445.628	431.208	448.127	435.18	420.835	432.886	423.24	423.491	406.014	416.107	399.745	396.107	387.95	393.018	383.569	380.654	369.061	364.571	359.482	355.716	351.812	336.685	336.259	326.515	321.782	323.81	318.172
		7.78014	582.36	571.568	551.787	555.588	560.58	557.365	543.093	531.32	524.521	520.951	523.287	502.627	495.72	490.364	488.83	486.745	470.357	467.62	452.91	453.659	442.788	431.806	448.14	435.488	419.706	433.071	421.632	422.704	404.941	417.288	398.631	394.937	388.457	391.213	383.561	380.034	367.019	364.783	356.559	353.004	350.986	336.024	335.544	325.716	321.409	324.533	318.097
		7.79647	587.884	578.168	557.828	560.695	565.323	562.13	548.525	534.798	525.858	524.965	525.648	508.302	502.734	496.519	493.669	490.426	474.016	471.681	457.148	458.507	446.63	435.47	452.609	439.934	423.901	437.131	426.579	427.099	407.555	422.591	404.713	397.89	393.808	395.775	388.052	384.605	370.516	369.919	358.064	356.057	355.603	341.64	338.649	329.343	324.721	328.379	321.614
		7.81279	579.689	566.982	547.18	549.953	556.175	552.45	537.745	524.814	517.074	516.775	517.068	500.645	495.243	486.834	483.072	480.267	464.299	461.619	447.803	450.237	439.537	428.452	444.81	430.431	414.735	427.345	418.34	420.199	397.032	414.185	396.618	388.485	385.217	386.847	377.207	373.478	359.881	359.685	348.453	348.454	346.365	332.916	327.642	320.778	313.9	318.253	311.241
		7.82912	584.021	573.63	555.651	557.394	565.799	560.845	546.548	533.039	524.976	523.635	524.016	508.352	501.756	493.496	490.288	489.076	473.577	469.287	456.864	457.861	448.728	438.423	452.112	436.067	421.633	432.595	424.67	428.605	404.251	420.581	404.538	395.675	392.297	394.07	383.547	378.696	366.581	366.501	356.516	357.676	352.863	340.681	335.979	328.419	319.035	323.675	317.932
		7.84545	577.525	567.885	549.017	549.55	556.922	551.623	537.196	525.841	517.268	517.018	516.197	500.504	493.191	485.159	483.248	482.553	467.569	460.984	448.791	449.444	439.437	431.727	442.848	427.155	415.976	423.822	417.471	421.282	396.153	412.372	397.365	387.121	386.417	386.447	375.331	372.68	359.124	359.414	350.439	350.075	344.112	334.139	329.349	321.246	310.113	314.596	310.243
		7.86178	581.451	573.982	558.568	558.03	564.206	559.503	546.477	535.072	524.786	524.659	523.038	505.955	501.135	495.078	491.678	493.566	474.75	469.989	458.664	458.341	446.211	440.765	452.72	436.533	426.706	432.251	426.73	429.473	404.094	420.51	404.362	394.861	396.22	393.277	382.287	384.092	367.436	369.661	359.554	358.863	354.376	342.859	338.147	330.217	320.165	323.36	319.239
		7.8781	577.899	569.989	552.668	551.443	556.808	551.317	540.343	526.411	515.366	515.976	514.582	498.963	493.788	489.006	485.595	487.005	463.69	462.966	451.031	450.46	438.576	431.614	446.128	429.718	421.285	426.36	420.205	423.09	398.276	413.399	396.722	387.576	388.929	386.101	373.954	378.653	359.816	362.345	351.671	352.158	347.776	335.159	331.357	322.45	314.367	315.645	312.876
		7.89443	576.357	567.723	550.572	552.426	557.652	550.772	541.804	527.269	515.448	517.298	514.14	498.548	491.052	487.771	485.989	484.728	462.807	464.487	450.223	451.317	439.195	428.643	445.331	428.79	420.584	426.993	420.545	421.672	396.749	411.787	395.745	386.87	387.163	387.319	373.563	379.061	358.953	361.15	351.782	351.099	347.851	334.425	329.56	321.523	314.377	314.751	313.007
		7.91076	581.324	574.011	555.755	556.736	562.845	555.118	546.317	530.281	519.42	520.838	518.222	502.876	493.622	490.613	489.859	488.018	466.135	467.165	453.761	455.209	442.54	428.928	446.313	431.178	422.551	430.544	424.458	423.649	400.302	414.654	398.744	391.37	389.072	391.262	377.393	382.915	364.011	362.991	355.278	352.773	352.312	337.708	332.298	322.796	317.99	319.862	316.347
		7.92709	578.312	570.246	552.11	552.941	559.386	553.143	542.537	528.789	519.427	517.577	515.774	499.942	489.607	486.5	486.385	484.834	463.073	462.325	451.419	452.162	440.282	427.263	441.179	428.875	420.944	427.616	421.997	420.999	397.961	410.388	394.991	388.08	386.207	388.25	373.808	379.614	362.491	358.643	351.393	349.374	348.857	334.686	330.154	319.216	315.43	318.488	313.48
		7.94342	584.989	578.727	560.445	560.579	566.515	562.281	548.853	536.622	525.878	523.716	523.513	507.393	496.481	494.256	493.706	491.186	472.097	471.092	460.232	459.231	447.294	436.015	447.259	436.329	428.264	433.779	428.165	427.723	404.523	416.691	401.875	395.216	394.688	394.209	382.033	385.245	370.417	366.741	357.843	357.127	356.858	341.689	338.184	326.748	322.374	324.153	320.409
		7.95974	574.167	567.728	547.89	547.146	550.542	549.982	534.555	523.926	514.222	513.382	512.804	495.609	484.93	482.491	480.666	476.91	459.843	459.313	447.598	446.116	435.314	424.962	436.102	424.983	416.274	423.375	415.843	414.884	393.409	405.475	389.737	383.294	383.427	381.398	370.773	371.057	358.122	355.03	345.686	344.612	347.262	329.748	327.368	314.744	308.217	312.27	307.929
		7.97607	580.683	574.104	557.014	557.269	558.09	558.522	543.644	533.038	523.581	523.317	520.176	504.887	495.685	492.143	490.129	486.193	468.028	468.116	455.681	454.5	444.532	433.736	445.188	433.974	423.847	432.596	423.157	423.666	402.372	412.728	399.944	391.264	391.798	389.129	380.294	378.345	366.659	364.167	354.81	351.908	356.236	338.165	335.375	323.344	315.624	320.914	315.27
		7.9924	579.278	569.875	553.35	553.068	553.573	551.606	538.608	528.55	520.071	520.292	516.514	503.121	492.856	486.859	485.569	482.158	462.221	463.872	450.603	450.595	438.613	429.081	440.555	430.003	419.886	428.471	418.531	420.475	398.372	407.729	397.252	386.537	385.969	384.832	378.194	374.111	363.215	359.033	350.511	347.716	349.445	333.152	328.088	319.021	310.093	314.844	312.361
		8.00873	581.184	573.07	556.551	557.821	560.504	555.713	544.298	535.377	526.273	525.148	521.731	505.892	496.661	488.913	488.964	487.199	467.102	469.664	455.923	456.381	442.646	434.401	444.666	435.234	424.799	432.671	422.961	422.819	402.266	413.275	400.584	391.094	389.774	390.423	383.345	380.33	367.557	362.857	353.762	353.977	352.493	337.628	330.911	324.576	312.23	319.506	318.378
		8.02505	584.53	575.347	554.92	556.755	562.309	555.28	542.561	534.957	523.801	524.546	520.782	504.311	496.425	487.799	488.676	487.846	467.503	468.727	454.472	453.64	440.286	431.561	442.815	433.369	423.752	431.032	421.218	420.758	402.542	414.01	399.66	390.499	389.774	389.809	382.211	381.045	365.276	362.238	352.404	354.349	351.182	336.148	329.328	322.066	310.829	317.367	315.895
		8.04138	581.701	570.587	548.399	551.656	559.082	553.429	537.52	531.768	521.136	522.719	517.969	500.16	494.424	484.307	484.842	484.655	464.477	466.255	451.733	450.587	437.652	427.561	440.382	431.136	421.177	427.476	417.808	418.097	397.458	411.758	394.874	385.649	385.63	385.071	378.162	376.001	360.653	359.047	349.171	351.32	349.474	332.299	326.074	316.575	308.038	313.368	312.47
		8.05771	587.948	578.458	555.414	559.686	567.807	562.275	545.029	536.992	526.069	527.251	524.928	506.974	503.942	492.89	490.435	492.628	471.762	473.312	459.312	457.2	443.293	432.515	447.876	437.73	426.48	433.115	424.156	425.503	401.839	418.521	400.026	392.492	391.457	390.317	383.303	379.149	366.127	365.914	356.368	354.909	356.16	338.662	333.713	321.937	314.721	320.552	318.623
		8.07404	576.235	566.838	543.566	546.845	556.566	550.631	535.893	527.398	516.475	514.468	514.616	497.145	492.15	483.679	478.129	480.448	461.635	461.4	448.695	445.116	430.851	420.762	439.915	427.029	415.301	423.055	413.857	414.968	392.502	406.822	389.089	383.059	381.153	380.023	370.479	366.396	354.534	355.447	345.239	342.434	343.818	328.376	324.075	310.83	304.559	309.938	307.296
		8.09036	584.539	576.579	555.959	557.171	565.439	561.194	548.305	538.036	528.108	523.542	523.451	509.441	501.414	495.193	490.705	489.807	472.797	471.262	459.42	455.723	441.696	431.395	451.641	437.205	425.781	433.164	425.519	423.642	405.021	417.164	398.789	392.69	393.645	392.346	381.643	377.209	366.06	366.5	354.253	352.93	354.417	339.367	334.632	322.096	314.681	320.588	318.372
		8.10669	581.937	570.724	552.476	553.499	557.479	554.943	541.664	531.455	523.758	518.807	518.336	504.372	496.027	490.382	487.464	483.488	466.063	464.825	453.4	449.783	435.845	426.166	446.373	431.436	422.404	429.339	420.702	419.22	403.177	412.48	393.994	387.001	388.256	387.296	376.912	372.551	361.07	362.052	349.717	347.884	348.421	334.348	329.375	315.998	310.82	313.677	312.539
		8.12302	582.961	573.421	556.668	559.762	562.123	561.105	544.752	535.586	527.331	524.299	523.203	506.763	500.436	494.29	492.17	488.037	468.705	469.55	457.817	453.907	440.154	431.183	451.804	435.776	425.965	433.608	422.092	424.326	408.244	417.121	398.189	390.313	390.592	389.717	378.791	378.5	364.066	366.315	354.378	353.471	351.438	336.526	334.066	321.163	315.46	317.191	314.704
		8.13935	581.578	573.197	552.699	557.917	560.813	558.852	540.635	529.16	520.455	522.202	520.889	503.331	498.663	490.729	487.401	485.784	464.052	465.254	453.182	448.901	436.296	427.476	447.704	431.829	419.847	429.742	416.566	420.846	403.028	415.319	393.884	386.724	386.068	385.133	375.982	375.606	358.909	361.488	350.802	349.623	348.313	330.405	329.056	318.05	310.041	315.332	309.432
		8.15567	578.862	573.022	552.08	559.668	563.622	559.832	544.93	530.026	523.342	523.242	521.804	502.722	497.644	490.862	488.059	486.938	465.023	465.287	453.6	451.159	438.955	429.967	448.001	433.907	419.271	430.103	416.44	421.364	402.25	415.949	394.386	386.483	386.608	386.156	378.541	375.624	358.868	361.409	351.962	350.798	349.8	332.788	329.043	317.121	310.685	317.856	310.278
		8.172	587.276	582.284	560.973	567.762	573.571	567.67	552.72	538.232	533.469	530.626	529.394	509.973	505.418	497.349	496.238	495.088	473.582	472.483	459.691	459.391	448.236	439.487	454.052	440.641	426.155	437.765	424.338	429.612	410.036	421.411	403.012	395.132	395.887	393.238	384.73	383.437	368.204	371.182	360.435	359.119	357.05	340.898	335.854	324.474	318.353	326.079	319.693
		8.18833	579.651	570.558	548.51	556.551	563.1	559.575	542.044	530.382	526.46	523.282	520.677	500.012	495.787	486.594	485.697	485.505	464.806	462.448	449.815	450.632	440.199	430.454	444.118	431.326	419.693	429.453	416.123	421.996	400.108	410.531	394.915	387.294	386.403	383.286	374.344	373.457	359.42	364.31	352.235	349.764	348.11	331.96	326.508	316.616	310.168	317.653	311.098
		8.20466	586.001	576.889	555.314	562.427	569.142	566.862	548.689	537.645	532.266	528.442	525.753	506.722	500.812	493.001	491.909	492.901	471.894	470.943	457.308	456.748	445.324	436.084	450.722	437.731	427.157	434.249	423.015	428.241	405.713	416.367	402.49	393.069	391.287	392.03	381.88	380.713	364.784	370.998	358.741	356.245	355.618	338.377	333.183	324.192	317.723	324.644	315.901
		8.22099	579.346	569.772	548.374	552.172	558.379	556.581	540.101	530.37	524.166	518.648	517.374	499.605	492.068	485.021	483.878	484.617	463.279	464.164	448.509	447.137	435.43	428.563	443.183	429.793	418.977	425.964	415.973	420.076	398.271	408.545	394.776	385.796	382.531	384.34	374.529	372.564	356.63	361.983	349.843	348.321	347.143	329.155	324.726	316.226	310.134	315.96	307.496
		8.23731	584.544	578.211	557.274	560.185	566.355	564.339	549.598	539.097	531.53	524.978	525.657	508.018	500.856	494.923	492.759	495.065	472.368	473.458	458.111	457.344	444.075	438.272	449.874	438.861	427.032	431.332	424.952	427.478	406.866	416.901	400.771	393.918	390.953	393.145	382.505	380.349	365.401	369.396	356.894	357.15	353.777	335.313	334.081	323.094	318.466	322.256	316.299
		8.25364	584.856	577.145	555.719	556.883	564.56	560.825	545.89	535.667	527.6	522.256	523.521	505.99	498.473	491.923	488.616	491.889	471.019	471.538	454.3	454.92	440.668	435.619	446.209	435.502	425.369	427.837	423.099	423.895	403.019	412.556	395.668	390.41	389.025	390.617	379.351	377.749	361.04	363.29	353.558	355.129	349.432	330.667	331.81	318.749	314.845	316.838	313.803
		8.26997	581.844	574.759	556.83	556.774	564.065	562.397	547.707	535.89	527.764	524.901	523.318	504.29	497.639	491.861	487.731	489.304	473.15	472.78	453.907	455.046	440.677	435.454	448.442	434.159	424.226	427.996	421.256	423.109	400.879	411.122	394.038	390.6	390.129	390.837	379.246	374.22	360.576	360.283	354.884	355.098	349.29	332.342	330.644	318.277	314.143	316.511	314.211
		8.2863	585.139	578.702	561.101	560.501	564.973	565.242	548.585	536.247	528.257	528.13	524.261	504.64	501.809	495.363	489.638	490.605	474.508	475.509	456.256	455.436	442.042	437.12	449.919	433.452	424.545	429.211	421.531	423.774	401.839	413.427	396.129	392.955	392.381	393.673	381.756	373.69	363.57	363.338	357.108	355.627	350.834	334.358	331.923	320.151	315.81	319.76	314.676
		8.30262	578.634	571.788	553.069	554.754	557.423	559.088	540.158	529.728	522.323	522.225	517.882	496.627	495.658	487.946	482.79	483.194	465.883	468.819	449.916	449.233	435.773	430.646	443.255	425.84	419.204	423.458	416.858	417.048	394.502	407.55	390.272	385.443	385.73	386.235	374.54	367.983	357.112	357.104	349.089	347.773	343.944	328.636	327.258	316.416	310.043	315.055	307.335
		8.31895	586.548	582.475	560.684	565.044	567.689	565.94	548.016	537.112	527.979	530.33	526.723	505.952	504.973	495.826	493.37	491.792	473.229	476.168	457.988	458.353	443.014	437.052	450.892	433.535	426.889	431.994	425.481	425.081	403.33	416.22	397.915	394.1	393.712	393.802	382.815	377.546	364.678	363.428	356.165	354.463	352.792	337.275	335.347	324.911	317.939	322.621	314.938
		8.33528	579.544	575.603	552.705	557.279	560.902	555.24	541.585	530.506	520.522	523.869	520.302	500.145	497.956	487.688	487.221	486.29	464.928	468.402	450.452	451.618	437.08	430.241	443.543	427.6	420.649	426.547	417.319	418.002	398.012	410.3	390.322	386.412	385.539	386.991	376.03	372.425	356.826	355.156	349.652	348.437	347.091	328.764	327.125	316.127	310.514	314.806	308.947
		8.35161	584.846	582.846	562.653	568.142	571.804	565.982	552.469	538.567	531.219	531.711	528.863	509.499	506.073	497.157	498.476	498.64	474.679	477.854	460.756	461.082	447.267	438.368	451.003	436.876	428.324	435.279	424.078	426.189	408.14	419.107	398.157	394.877	394.432	396.59	384.356	381.868	366.948	364.213	360.271	358.787	356.135	338.412	335.444	323.613	319.541	322.428	318.629
		8.36794	580.415	575.88	555.675	562.177	565.247	560.551	544.276	528.831	525.023	525.347	520.22	504.042	498.067	489.287	491.258	491.632	467.958	468.697	453.59	451.67	439.74	428.977	443.149	429.793	418.664	429.687	416.467	418.832	401.721	410.909	391.658	389.231	387.761	386.576	377.081	373.504	360.028	357.578	353.293	350.841	348.248	331.845	325.641	316.108	312.555	314.404	312.01
		8.38426	579.941	576.415	557.792	561.853	565.493	563.124	544.318	529.231	525.513	526.34	518.227	503.801	498.702	488.317	490.411	491.57	470.113	467.758	454.435	452.005	440.543	430.336	446.609	430.894	418.178	429.927	417.129	418.02	401.371	409.593	393.505	388.929	387.119	385.747	378.594	373.712	360.18	359.25	355.138	350.833	348.748	332.481	326.574	316.993	312.894	315.164	312.906
		8.40059	583.877	578.808	560.385	563.108	565.779	563.392	544.444	531.334	525.191	525.651	520.079	504.664	502.054	489.586	491.148	490.799	470.98	467.466	453.889	454.338	440.53	431.983	449.89	431.641	419.924	428.883	418.667	418.284	402.416	409.616	395.851	389.212	386.882	387.253	378.544	374.805	361.829	359.673	355.903	351.512	348.131	332.837	328.461	318.253	313.225	314.78	312.658
		8.41692	580.482	572.932	554.545	559.942	562.363	559.284	544.075	533.088	524.043	522.478	518.973	502.142	497.496	486.853	486.954	485.847	466.877	466.084	450.897	453.003	439.125	430.233	447.661	429.455	417.633	425.498	416.581	415.625	398.669	406.764	392.927	386.952	384.124	384.856	374.004	371.95	357.782	354.061	350.41	347.84	344.326	328.386	325.433	315.556	310.238	312.731	310.574
		8.43325	587.803	582.577	559.902	567.187	567.78	566.764	551.899	539.835	530.569	528.756	525.909	510.084	502.827	493.625	494.179	491.7	472.681	475.136	458.23	459.702	446.531	436.182	452.909	435.536	423.875	431.704	422.967	422.615	404.681	415.35	398.651	392.973	392.487	391.581	382.594	378.405	363.033	359.053	356.194	353.283	350.418	332.519	331.723	321.436	314.859	320.318	316.908
		8.44957	576.638	570.322	547.347	554.831	555.615	554.682	541.271	527.959	518.49	516.881	514.918	499.214	490.249	481.91	482.627	481.189	461.056	463.899	446.084	448.757	436.786	424.822	441.966	423.526	412.262	421.19	412.618	411.965	394.564	405.376	387.027	380.79	381.899	378.408	372.54	366.638	350.703	349.862	344.61	340.363	338.636	320.291	319.846	310.832	304.378	308.602	306.731
		8.4659	582.965	576.873	557.303	563.251	566.946	563.183	548.779	534.154	524.327	523.74	522.415	508.48	497.166	489.622	490.515	491.845	469.923	471.713	454.848	456.741	446.008	431.921	449.5	431.106	419.164	429.172	420.932	419.354	402.923	412.547	395.064	390.227	389.473	385.811	380.875	373.361	357.095	359.902	352.334	348.519	345.881	330.376	327.553	318.298	312.707	315.103	314.373
		8.48223	580.541	572.795	552.839	557.211	562.878	557.905	540.261	528.659	519.675	521.096	518.055	503.447	491.975	484.526	483.955	486.087	465.052	465.115	451.423	450.899	441.468	426.137	444.71	427.703	415.56	425.033	416.013	414.473	397.007	408.793	391.823	386.648	383.932	380.632	375.651	366.858	352.913	355.368	345.91	343.761	340.321	326.476	323.185	312.395	306.69	309.979	306.695
		8.49856	582.616	576.389	556.536	559.562	568.73	563.731	545.763	533.587	524.016	526.737	522.178	505.242	496.382	489.636	487.835	489.721	469.907	470.397	454.763	455.843	444.948	432.538	449.174	432.419	420.897	429.077	419.436	417.929	401.291	413.711	396.638	390.007	388.079	384.662	379.382	372.933	357.896	359.883	349.913	348.118	345.593	330.926	328.663	316.055	311.022	314.138	310.647
		8.51488	582.185	577.325	554.371	556.121	565.917	561.721	544.284	530.429	521.448	524.447	520.89	502.998	496.11	488.14	486.038	486.507	467.378	468.037	449.93	451.401	439.05	431.169	445.226	431.186	418.085	427.302	417.134	415.433	399.843	411.466	392.594	386.991	385.515	381.214	375.598	371.883	355.012	357.063	348.491	345.549	344.01	328.424	325.872	314.124	307.567	310.563	308.598
		8.53121	577.638	572.362	551.228	552.94	560.614	558.758	541.262	529.856	519.478	521.415	517.987	498.772	493.045	483.906	481.141	481.878	464.744	462.261	446.867	448.577	434.434	427.032	440.965	427.776	413.97	424.126	413.126	412.531	394.509	406.333	386.2	381.102	380.415	375.138	369.403	367.984	351.643	351.726	344.272	343.091	339.207	323.657	321.844	311.954	304.331	305.831	305.743
		8.54754	584.911	578.397	557.979	559.071	565.815	564.675	544.034	535.538	523.595	526.631	525.587	504.596	499.322	490.037	486.458	487.297	470.974	467.036	454.119	455.88	440.785	432.841	446.512	432.07	418.364	430.254	418.83	419.547	399.478	411.952	390.511	385.66	387.307	380.731	375.721	374.653	359.592	355.469	349.231	350.266	343.521	326.596	326.515	316.726	310.591	311.231	311.643
		8.56387	576.304	567.41	546.875	550.121	556.145	553.93	533.271	526.915	514.808	516.804	516.3	493.673	488.79	481.923	476.45	477.359	462.385	459.147	446.032	445.664	433.524	424.877	437.172	423.557	409.589	421.764	410.74	408.99	388.695	403.407	380.07	375.315	377.041	373.329	367.073	365.898	353.005	346.659	340.331	340.363	334.467	317.023	315.958	306.303	300.905	303.806	300.904
		8.58019	585.088	578.381	555.742	561.666	567.494	563.187	542.999	536.673	525.391	524.673	525.399	501.742	497.698	491.878	486.921	487.992	472.567	470.434	454.016	453.778	442.898	432.875	446.198	432.177	420.2	431.054	418.653	415.382	396.593	412.83	389.881	384.02	384.983	384.479	375.544	375.046	362.906	357.332	350.341	349.954	343.021	326.998	325.536	315.462	309.157	313.159	308.621
		8.59652	580.54	574.573	549.06	555.374	562.625	558.237	538.66	531.119	522.848	520.884	521.565	497.447	492.72	487.029	482.716	483.835	467.452	464.305	447.281	447.773	436.752	426.874	443.152	426.735	417.755	426.773	412.658	410.37	393.127	408.637	385.986	380.482	379.562	379.969	368.915	369.592	356.182	352.857	345.478	344.905	337.448	322.141	320.437	310.821	303.51	307.93	304.616
		8.61285	582.866	576.003	553.864	559.112	566.775	563.19	543.463	532.387	525.956	525.425	523.736	502.004	495.818	490.504	485.693	487.172	470.804	467.254	451.604	452.063	439.768	430.835	447.736	428.991	421.711	429.961	417.186	415.213	398.107	412.863	391.37	385.924	382.779	383.676	372.212	372.567	358.665	356.25	348.194	346.811	342.45	326.069	322.838	314.354	306.94	310.949	308.922
		8.62918	582.509	572.295	551.446	555.211	562.697	558.086	540.11	526.942	520.703	522.711	519.941	499.683	494.207	485.115	481.565	482.158	464.508	463.417	448.185	449.049	436.454	427.3	442.77	425.546	416.841	425.647	414.773	413.458	394.958	408.468	390.129	381.759	380.497	380.569	369.612	367.834	354.59	351.672	342.915	342.306	340.294	322.338	318.84	310.597	302.938	307.322	304.188
		8.64551	580.903	571.376	553.417	556.57	564.218	559.201	544.161	531.43	520.086	524.206	520.676	499.967	496.502	485.736	483.444	483.536	465.256	465.586	450.675	450.431	437.35	429.371	442.07	426.922	418.037	425.123	416.312	413.216	393.87	406.727	390.832	380.434	381.384	381.265	370.211	367.772	354.83	352.203	343.175	343.823	341.516	325.255	319.22	312.001	303.702	309.775	304.739
		8.66183	588.24	580.298	563.712	565.08	571.759	565.272	549.945	540.799	526.72	531.497	529.118	508.3	503.966	494.186	491.814	491.674	472.305	473.152	458.013	457.272	444.09	436.768	449.206	434.876	426.193	433.559	424.867	419.633	401.367	413.383	400.053	388.695	388.245	388.374	377.688	376.209	362.641	359.788	350.513	349.662	348.854	334.174	328.204	320.349	310.937	316.717	311.579
		8.67816	578.375	570.632	554.189	556.296	563.789	556.957	541.777	532.54	521.206	522.433	520.665	501.811	494.652	486.317	483.471	483.766	463.717	465.513	450.181	449.251	437.508	428.454	442.484	428.515	417.639	426.462	415.817	411.947	394.265	405.545	392.502	381.533	378.505	379.796	371.01	369.667	354.764	351.625	344.363	340.31	341.031	325.289	322.602	312.755	302.72	309.292	303.811
		8.69449	587.176	578.347	561.753	565.263	572.801	565.989	550.747	536.069	527.763	527.862	526.903	511.258	502.088	494.591	490.492	491.432	470.289	473.249	458.005	455.398	445.503	435.519	449.241	434.075	422.78	432.398	420.73	419.323	401.697	414.051	398.918	389.504	385.944	387.788	380.15	376.098	362.108	358.649	352.868	348.603	347.595	331.719	328.547	319.382	310.782	316.05	310.768
		8.71082	582.943	571.901	553.742	558.586	565.351	559.276	546.072	529.058	520.822	521.74	519.898	504.718	496.77	487.01	481.841	484.322	462.231	465.76	451.166	448.221	439.735	429.072	442.633	428.788	416.312	425.446	414.068	413.227	395.685	408.5	392.119	381.746	381.504	381.33	372.935	368.134	355.949	350.955	346.496	342.592	338.787	323.988	322.182	312.413	305.871	309.156	304.391
		8.72714	588.196	579.228	560.416	566.308	572.884	568.613	554.341	537.38	528.237	528.907	525.234	510.972	505.733	495.268	490.01	493.776	471.352	473.491	459.056	455.505	447.638	436.111	449.028	438.401	424.676	433.814	422.588	420.723	402.35	416.115	399.178	389.123	389.483	389.096	380.529	376.116	364.017	358.104	354.17	350.516	345.83	330.147	331.829	318.764	313.37	316.749	312.001
		8.74347	587.439	577.12	557.817	563.138	569.033	564.484	550.928	535.305	527.337	526.843	522.6	508.18	503.412	492.93	488.319	491.732	469.047	471.498	456.239	452.884	444.787	433.764	445.764	435.73	423.401	431.099	421.303	418.296	399.517	413.214	396.879	387.401	386.106	386.753	377.704	373.005	360.876	355.72	351.072	348.465	345.239	329.024	328.699	315.473	311.049	314.334	310.164
		8.7598	584.582	576.303	557.35	562.143	569.259	564.499	550.909	536.449	528.368	526.524	523.647	507.544	503.327	493.651	488.581	492.516	471.119	474.103	456.072	453.79	445.689	434.949	446.229	434.868	422.563	428.776	420.502	417.264	400.005	411.933	395.282	386.573	385.027	386.024	376.242	372.337	359.615	354.793	351.198	348.122	346.517	330.914	328.079	314.671	311.256	315.114	310.595
		8.77613	590.261	582.4	562.673	564.846	574	567.478	551.058	538.314	532.449	529.289	528.371	512.528	507.662	497.897	493.85	496.959	475.045	478.065	458.92	456.411	449.878	438.071	449.856	437.922	425.244	432.364	423.668	421.363	404.771	415.925	398.723	391.148	388.899	389.595	378.899	376.11	363.016	358.812	353.962	349.956	348.682	334.718	331.764	317.345	315.312	318.055	311.682
		8.79245	583.176	576.339	558.163	558.252	567.309	561.945	545.005	532.943	528.332	522.392	521.734	505.373	499.77	491.446	487.747	491.02	467.553	471.537	452.892	449.971	443.768	431.637	443.457	431.562	419.564	426.92	416.967	415.856	395.942	409.707	393.078	384.973	382.008	382.722	372.424	369.931	356.994	354.718	347.21	342.372	340.439	329.104	326.203	312.741	310.254	311.635	304.525
		8.80878	591.119	587.092	568.109	567.74	574.847	572.017	552.958	541.488	536.95	531.217	529.682	515.008	506.993	502.382	495.643	500.766	475.447	479.794	461.549	459.304	452.106	439.02	452.28	439.451	428.233	434.532	424.41	424.686	402.867	417.03	401.561	393.931	389.361	391.28	382.187	378.482	367.132	362.799	355.863	350.639	346.915	337.695	334.103	321.436	317.391	318.431	312.764
		8.82511	586.212	580.341	560.449	561.652	568.13	565.385	547.775	535.727	532.399	526.793	523.813	509.731	500.895	495.061	488.734	492.685	469.419	472.29	457.337	454.663	446.76	432.408	448.985	433.385	421.781	428.849	417.484	418.245	397.018	410.388	396.081	388.151	382.734	384.41	376.172	372.086	362.168	354.452	351.627	346.255	339.976	330.423	327.391	314.644	311.088	311.992	307.345
		8.84144	593.937	587.009	567.852	571.344	577.39	573.574	556.667	541.847	538.593	533.995	532.059	516.966	508.568	502.214	496.889	500.294	479.713	479.385	465.648	462.865	455.52	441.307	456.961	440.755	428.401	436.54	423.826	424.366	406.474	419.004	403.716	396.572	391.028	392.161	382.502	381.264	368.824	362.119	359.974	354.962	348.084	336.885	334.389	322.027	319.202	319.584	316.094
		8.85777	592.134	582.823	564.164	567.919	572.703	568.134	552.134	536.709	532.299	530.077	528.065	513.269	502.209	496.86	492.226	496.656	474.746	474.286	458.612	457.295	449.958	436.631	450.857	436.211	424.222	431.245	420.037	419.989	404.244	414.852	397.985	390.708	386.885	387.292	376.015	378.178	362.342	357.453	353.251	350.208	343.409	331.808	327.306	315.413	313.793	315.141	311.552
		8.87409	591.745	582.094	566.679	569.534	573.177	568.623	554.817	539.221	531.379	530.991	527.974	513.901	502.448	496.709	493.682	497.458	474.414	476.016	459.976	458.479	447.54	436.401	451.023	435.21	424.263	432.78	420.695	422.947	405.23	414.934	397.632	389.96	387.69	388.951	377.872	378.591	362.179	359.717	353.081	351.929	345.19	332.514	327.633	315.901	312.201	318.139	311.729
		8.89042	596.104	586.229	570.956	572.829	576.524	571.76	557.506	541.947	534.909	534.665	533.506	518.038	507.689	502.165	496.697	499.961	476.194	479.203	462.323	461.918	448.926	439.853	454.281	438.057	427.022	437.355	424.264	427.078	408.17	417.516	401.165	393.867	391.17	393.014	381.905	380.478	366.054	362.371	355.935	355.366	348.961	334.587	330.622	319.839	314.499	321.454	313.113
		8.90675	590.583	583.175	567.272	569.967	574.534	571.61	556.898	539.862	534.053	531.743	533.219	515.282	505.667	500.648	493.651	497.821	473.648	476.681	459.115	460.096	446.237	436.574	451.958	437.13	424.82	434.056	422.975	422.682	403.761	413.658	398.251	390.883	387.965	389.841	378.724	377.641	363.71	358.706	353.566	353.455	347.922	332.476	327.891	318.106	312.742	317.564	309.926
		8.92308	600.126	592.387	574.617	577.343	582.793	579.444	565.042	547.205	541.153	538.668	542.241	522.508	513.118	508.711	501.372	505.836	482.774	484.419	466.867	468.462	454.825	443.912	458.642	444.778	432.319	439.182	430.643	429.887	410.127	420.788	405.728	399.797	396.871	398.347	387.129	383.799	370.954	366.836	361.698	360.557	355.148	339.507	334.772	325.625	318.715	323.498	316.076
		8.9394	592.293	582.186	563.585	566.94	572.179	568.528	555.582	540.655	533.817	527.971	532.742	511.077	503.034	498.16	491.609	495.484	474.422	476.01	457.717	459.504	447.743	437.167	449.189	435.372	423.624	427.947	422.118	419.979	400.689	411.352	396.241	389.697	388.583	389.295	378.717	371.719	360.086	356.804	352.506	350.274	343.976	328.621	324.978	315.355	308.786	314.242	307.157
		8.95573	600.25	592.4	574.785	577.388	581.762	578.799	563.519	552.089	542.437	535.817	541.205	519.779	513.386	508.011	502.402	503.902	484.03	486.524	466.338	468.862	456.785	445.791	456.931	445.178	432.893	436.687	431.136	427.848	408.988	420.447	404.91	397.134	396.962	398.279	387.609	379.545	367.359	364.962	358.944	358.464	352.804	337.282	334.165	322.824	316.847	323.091	318.019
		8.97206	597.338	589.355	571.049	573.952	578.168	575.168	560.122	548.541	537.753	534.863	537.105	518.069	511.084	505.128	498.391	499.47	479.559	482.303	461.607	463.517	454.011	441.338	451.659	442.18	428.98	433.846	426.97	425.581	404.498	418.004	400.307	393.097	391.686	393.762	381.567	375.029	362.607	360.926	352.028	354.379	348.103	334.996	329.831	319.191	312.474	319.568	313.683
		8.98839	597.426	590.059	571.365	576.391	581.319	577.134	563.805	549.54	538.895	537.057	536.127	519.862	514.672	505.953	499.364	502.586	482.045	484.362	464.349	464.3	457.742	443.696	454.269	443.34	429.699	436.324	428.647	428.934	406.756	419.196	401.397	393.619	393.021	393.681	381.906	376.942	365.202	363.472	353.229	355.401	349.308	337.642	332.742	321.133	313.974	322.487	313.66
		9.00471	602.667	592.45	572.904	577.193	584.087	577.449	563.72	549.554	540.64	538.893	537.93	521.251	515.742	507.204	501.306	504.592	483.696	485.427	466.918	466.409	460.291	444.546	458.043	445.486	431.789	440.655	431.73	429.926	409.562	418.119	402.877	395.602	395.574	392.842	382.866	377.778	366.292	364.355	354.382	357.119	350.862	337.554	334.266	320.507	313.918	324.079	314.257
		9.02104	597.923	587.916	570.141	571.809	581.336	575.649	559.549	547.74	537.63	536.534	535.18	517.548	509.824	504.235	499.272	502.329	481.793	481.985	465.262	463.892	456.457	440.823	457.169	442.224	429.09	438.869	428.997	425.825	407.112	413.597	398.931	391.987	392.582	387.293	378.604	375.167	361.974	361.126	351.953	355.909	348.663	333.486	329.061	316.346	312.572	321.333	311.74
		9.03737	605.013	596.566	579.19	580.103	589.089	583.005	566.047	555.626	545.125	544.286	543.8	526.199	517.852	512.275	508.124	510.927	490.479	489.97	471.818	470.246	460.674	446.862	463.678	448.261	436.574	445.892	434.659	434.503	415.241	422.671	404.668	396.144	398.554	391.69	386.65	384.208	368.59	368.386	358.888	361.605	353.416	339.224	333.627	323.949	320.344	326.261	318.412
		9.0537	595.874	587.859	570.312	573.791	580.746	574.374	561.021	547.341	539.066	537.379	536.609	519.579	510.068	505.553	500.922	505.016	481.761	483.317	464.908	464.058	452.353	439.228	456.466	441.095	429.035	437.67	426.987	426.76	407.571	417.245	396.63	388.214	389.262	382.77	380.324	377.279	361.173	359.659	351.203	351.67	343.443	330.353	325.023	317.789	311.983	316.952	311.14
		9.07003	604.367	598.106	581.168	584.253	590.535	585.144	572.029	555.871	548.604	546.336	546.712	529.996	521.303	516.511	511.698	515.35	490.487	493.011	475.983	476.031	463.146	450.876	466.042	451.552	438.693	446.018	438.052	436.028	417.603	427.964	407.492	399.29	399.272	393.996	388.928	387.876	372.55	369.162	360.892	358.743	354.37	339.241	336.409	327.619	321.18	325.767	321.398
		9.08635	600.314	594.773	578.237	579.582	585.258	581.205	567.772	553.026	546.099	542.989	542.204	526.913	518.577	511.029	508.821	507.912	486.066	487.525	473.201	471.765	459.581	448.173	463.251	449.226	438.506	443.069	434.555	434.248	413.452	424.664	403.97	395.568	396.229	391.175	382.766	384.98	367.805	365.165	356.252	352.778	349.961	335.307	333.667	322.597	315.547	321.837	316.297
		9.10268	600.018	597.685	581.745	583.561	587.935	585.475	570.762	555.106	549.186	545.869	543.292	530.981	521.075	513.532	513.331	509.063	490.231	489.301	476.761	474.833	459.876	451.569	467.472	451.29	442.026	445.476	434.644	437.213	414.898	426.57	408.375	398.909	398.513	393.717	383.839	388.656	369.531	367.237	359.178	356.678	351.682	337.301	335.82	325.144	318.74	324.624	316.282
		9.11901	600.618	596.66	580.089	582.806	585.085	584.302	567.516	553.996	549.771	545.245	544.349	532.168	519.039	510.984	510.547	507.308	489.405	487.558	473.791	474.034	457.823	451.238	465.897	449.903	438.789	443.834	433.128	435.042	415.462	425.015	407.019	398.108	394.344	392.164	383.526	385.65	367.774	365.801	358.333	355.674	349.684	333.383	334.637	323.902	318.341	322.628	313.231
		9.13534	598.206	594.154	576.757	581.035	583.672	583.307	566.402	553.04	549.149	542.143	542.543	530.049	516.868	507.225	506.629	504.834	486.505	486.571	471.661	471.566	457.317	448.842	464.484	447.296	435.528	443.237	431.693	432.418	413.91	422.26	402.647	395.479	391.96	390.254	383.87	382.026	365.658	364.192	356.736	352.145	350.046	331.238	333.456	321.095	316.4	320.647	310.592
		9.15166	610.532	603.765	584.331	589.242	591.645	589.177	573.074	559.579	557.016	550.446	549.794	537.734	526.591	516.656	515.416	513.352	493.155	495.22	479.545	479.475	465.628	456.494	472.481	454.108	442.783	452.974	440.365	440.563	422.587	430.33	411.443	403.288	401.527	398.35	392.205	388.784	374.072	372.012	364.132	359.501	359.812	340.365	340.397	328.216	322.458	328.268	318.917
		9.16799	604.015	593.648	576.198	580.303	581.991	578.215	564.35	553.044	548.838	544.314	540.495	527.353	518.089	507.986	506.241	506.361	484.062	485.822	470.631	470.733	458.351	448.829	462.934	445.676	433.783	443.831	431.763	431.964	413.408	422.788	403.75	395.28	393.485	390.438	382.447	378.852	365.917	362.909	355.483	351.981	350.366	333.108	331.178	321.341	312.383	320.259	312.034
		9.18432	613.765	602.873	585.583	589.721	592.425	586.362	573.077	561.429	554.279	554.271	549.451	532.494	526.027	517.444	515.163	515.838	493.03	492.369	478.426	478.917	466.088	456.465	468.772	453.768	441.471	449.801	438.573	439.942	419.549	431.513	409.865	403.554	401.839	400.734	389.106	385.248	373.876	369.314	363.173	359.343	357.399	342.024	338.121	329.5	319.569	327.56	319.006
		9.20065	608.111	598.61	579.969	585.825	588.428	583.155	568.768	557.315	549.574	550.103	545.601	525.67	519.95	513.378	510.977	511.331	488.854	486.744	473.639	473.404	461.52	451.918	463.805	450.243	438.294	445.242	433.291	435.948	414.078	425.315	403.136	398.675	396.789	396.998	384.836	378.785	368.684	362.96	358.623	353.248	352.257	337.737	333.419	323.466	314.487	322.27	312.868
		9.21697	608.188	603.687	584.312	590.332	593.932	590.069	573.383	562.781	553.022	550.842	550.585	530.15	523.252	517.896	515.806	516.553	495.158	491.672	478.485	477.141	465.532	456.211	468.489	454.018	442.894	449.525	437.27	439.751	416.331	427.916	408.055	402.683	401.045	399.68	389.926	383.385	373.038	367.629	362.876	357.909	356.343	341.507	338.468	327.271	319.977	326.904	316.825
		9.2333	608.407	602.37	581.65	586.689	591.595	587.519	571.188	560.909	553	547.256	550.289	528.648	521.872	516.029	513.467	513.68	494.165	489.846	478.381	477.448	462.304	454.668	467.884	453.694	440.037	449.04	437.624	438.204	413.828	427.755	407.146	401.239	399.349	397.663	388.615	382.32	372.104	366.162	360.929	358.022	353.658	339.716	336.711	324.478	318.797	324.859	315.82
		9.24963	607.438	600.307	582.008	586.528	591.834	588.456	573.471	560.601	554.732	547.239	548.647	527.87	522.374	516.715	513.362	512.862	493.125	489.042	480.377	478.339	460.967	455.028	467.889	454.089	437.747	448.963	436.902	436.73	414.203	426.63	406.107	401.271	398.743	397.678	388.52	382.263	372.519	366.488	361.645	358.623	352.717	339.029	336.525	323.011	318.323	324.405	315.466
		9.26596	616.892	609.336	589.973	594.088	601.139	597.318	579.461	567.206	562.529	556.897	556.898	538.873	530.289	526.184	522.347	521.785	499.94	496.898	487.927	486.277	468.173	462.726	474.579	461.13	445.168	456.826	444.406	442.634	424.127	432.505	414.67	407.234	406.732	405.587	395.941	388.527	379.5	374.351	368.996	365.18	360.654	345.241	343.646	330.482	324.532	332.781	322.062
		9.28228	607.184	600.707	579.211	585.114	593.602	588.987	570.801	560.268	552.684	548.23	547.927	530.998	520.487	517.555	514.15	513.21	491.756	487.863	478.79	478.914	461.855	453.059	463.998	450.868	436.207	447.493	435.289	431.515	415.323	422.243	406.11	395.738	396.927	396.357	387.234	378.618	369.061	364.954	359.427	355.326	353.227	337.607	334.559	320.471	314.431	324.478	312.403
		9.29861	616.449	611.387	588.106	594.561	603.078	596.475	580.807	568.996	557.98	556.287	557.006	540.198	530.001	527.531	522.528	522.54	501.043	495.32	487.498	486.987	471.039	460.172	471.012	457.831	444.965	454.756	442.54	439.331	422.597	428.952	415.006	403.469	404.348	403.421	395.269	386.883	377.112	373.911	368.555	363.703	359.735	345.782	343.369	327.17	322.547	331.308	319.044
		9.31494	614.53	608.146	584.721	589.333	598.575	592.472	578.442	565.659	554.856	554.294	553.425	537.558	527.219	522.554	518.669	518.671	497.717	492.378	484.27	482.214	466.32	456.545	468.184	454.971	443.05	450.768	438.673	437.233	418.227	425.166	410.756	400.637	399.639	399.002	390.322	384.217	373.268	369.327	362.332	359.001	352.813	340.856	339.037	324.16	320.075	325.298	316.492
		9.33127	621.824	614.274	592.86	596.175	606.378	600.156	586.688	571.792	560.841	560.183	558.674	544.576	535.76	527.542	526.965	525.104	505.38	500.724	491.915	488.729	472.185	462.888	475.801	461.917	449.02	455.728	444.455	444.231	424.65	433.402	415.715	408.665	405.586	405.214	395.716	392.006	379.421	374.122	365.965	363.996	358.823	346.786	343.034	331.239	326.935	329.044	325.116
		9.3476	622.545	612.375	591.957	595.857	604.712	597.753	584.938	569.04	561.252	557.983	556.46	543.542	533.487	525.187	524.347	523.477	503.973	500.197	489.043	486.543	470.963	461.305	475.442	460.012	445.652	453.19	443.082	441.763	422.958	431.855	413.391	406.556	403.995	401.029	393.185	389.664	376.867	371.567	363.268	361.76	357.025	342.83	340.204	328.393	325.28	324.484	322.228
		9.36392	618.957	611.748	590.833	595.693	604.317	598.824	583.446	567.473	560.549	555.492	555.025	541.366	531.426	524.07	522.347	522.879	502.85	500.159	486.6	485.422	470.984	460.549	473.581	457.613	442.776	449.53	442.582	439.139	420.467	429.32	411.718	403.708	401.299	397.277	392.146	387.892	374.392	369.197	361.211	359.61	355.544	340.92	338.335	326.023	322.624	321.713	318.46
		9.38025	628.045	622.126	599.581	604.032	611.12	608.314	589.5	574.899	568.024	565.321	565.269	549.38	542.104	532.809	529.627	530.728	510.307	509.535	495.159	493.204	479.365	469.699	481.297	466.176	451.564	455.607	450.042	447.872	428.699	436.175	419.497	410.637	408.193	405.226	399.023	394.457	380.911	376.779	366.93	365.712	362.758	348.548	344.631	332.743	326.695	329.138	323.146
		9.39658	619.387	615.578	595.009	597.75	602.894	604.042	583.869	569.999	562.082	559.91	558.537	542.027	536.546	526.997	522.672	522.521	504.504	503.989	489.825	485.509	472.334	463.893	474.697	461.074	446.598	448.78	441.317	439.732	421.731	429.054	411.015	402.956	399.789	398.051	389.251	386.666	373.198	369.352	358.44	358.567	354.829	339.853	337.694	325.342	318.394	323.679	315.151
		9.41291	628.739	627.26	607.257	610.056	612.442	612.626	593.435	579.155	570.554	568.028	567.467	553.814	547.505	536.144	533.59	532.087	514.745	512.388	500.578	493.709	480.422	472.79	483.096	471.173	456.592	460.377	449.249	447.206	431.122	438.285	419.552	411.752	408.132	407.214	397.689	395.365	381.285	378.208	369.002	367.743	362.123	346.583	345.217	332.825	324.704	331.968	324.417
		9.42923	626.26	623.462	603.672	608.067	608.749	607.812	591.872	577.118	569.624	566.296	565.82	551.957	544.895	533.848	529.842	529.404	511.773	510.239	498.026	491.551	477.023	469.525	479.577	467.013	453.806	459.46	444.92	444.569	426.173	434.134	416.033	407.263	404.864	404.023	394.928	391.181	377.089	374.446	366.416	364.122	358.046	342.878	340.447	327.794	319.368	326.792	321.995
		9.44556	633.456	629.8	610.013	614.849	616.814	614.272	598.246	582.222	575.389	573.349	572.535	556.18	550.997	542.456	536.825	535.697	519.376	519.176	502.611	499.627	483.164	474.706	485.875	471.967	459.308	465.456	450.305	452.122	430.061	439.488	422.735	411.853	410.612	409.046	401.379	396.119	381.782	379.032	372.469	370.042	363.132	348.909	345.148	332.355	324.626	331.604	326.935
		9.46189	634.908	629.122	607.71	612.489	615.201	611.352	596.521	579.753	574.358	574.311	571.847	553.506	546.796	539.336	535.442	533.883	517.355	519.057	499.495	499.686	483.541	473.189	485.651	470.561	457.229	462.984	448.313	451.083	428.071	437.473	421.721	408.673	408.207	406.799	398.782	392.494	378.035	375.995	369.156	367.69	359.73	345.759	341.79	328.639	323.44	329.542	323.931
		9.47822	635.098	630.215	609.393	612.577	616.794	614.714	600.331	581.507	576.264	574.9	572.946	554.248	545.084	537.929	536.076	535.204	518.461	520.952	500.425	501.435	486.764	474.308	487.686	471.239	457.287	463.48	449.565	450.212	427.283	439.422	421.229	409.877	408.606	407.668	398.277	392.035	378.564	376.854	367.845	367.282	359.643	344.772	341.468	328.918	323.962	330.108	323.386
		9.49455	646.077	641.058	619.682	623.135	626.527	625.88	608.812	590.321	586.15	584.866	582.249	566.2	553.582	545.342	546.046	545.091	526.666	529.134	507.945	510.761	496.401	483.601	495.613	480.525	466.093	473.269	459.963	459.259	436.023	448.871	429.455	419.268	416.255	415.117	406.458	398.772	387.409	385.04	375.974	374.908	366.416	351.757	349.226	336.14	329.875	337.677	329.1
		9.51087	638.006	633.358	613.491	618.851	621.913	621.759	603.475	585.852	580.557	580.5	576.141	561.95	548.799	540.465	540.856	541.057	519.947	522.671	503.785	505.187	490.825	477.959	489.682	475.489	459.23	467.606	453.922	454.053	430.466	442.169	422.522	411.066	407.916	407.615	400.056	392.189	382.24	376.451	369.41	369.022	359.906	345.883	343.732	329.266	322.996	330.183	321.901
		9.5272	647.869	642.739	622.32	629.948	632.148	631.881	612.329	594.388	588.291	588.865	585.821	570.789	559.245	551.162	549.088	551.648	528.276	530.812	513.435	512.542	498.548	484.23	499.234	484.244	467.862	476.046	461.204	462.243	438.738	450.345	431.129	419.098	415.869	416.142	407.294	400.63	388.94	383.81	375.194	376.882	367.466	353.346	350.796	336.809	329.247	334.697	327.846
		9.54353	644.858	639.613	618.176	627.906	629.346	628.034	611.09	593.535	585.851	586.367	584.328	565.921	555.937	548.072	544.807	547.949	523.575	527.478	509.37	508.142	495.749	481.76	497.077	481.022	464.921	471.3	456.23	457.778	433.94	445.718	427.663	414.954	412.467	412.043	401.634	395.714	382.83	379.484	368.711	371.618	362.675	347.796	345.643	333.02	323.635	329.149	322.437
		9.55986	653.228	650.195	629.615	637.235	640.072	634.548	621.265	603.817	593.356	595.76	593.355	574.419	566.615	558.947	553.927	555.661	532.823	536.062	517.606	515.657	504.324	491.126	504.915	487.875	471.393	478.911	464.242	464.346	442.062	452.255	434.543	421.499	420.45	419.865	408.955	404.698	389.938	385.918	374.563	376.813	370.544	354.128	352.023	339.605	330.769	336.354	328.922
		9.57618	656.543	651.753	630.692	636.023	639.551	632.449	620.838	605.3	594.037	597.423	594.117	575.853	567.767	560.932	554.32	555.465	534.75	536.651	518.024	515.572	503.211	491.169	504.927	487.173	471.801	479.724	465.23	463.404	442.789	451.028	432.023	419.827	419.817	418.291	408.692	404.731	389.608	383.988	372.674	374.343	368.563	352.016	349.311	338.042	329.83	335.348	327.725
		9.59251	658.945	653.037	632.693	637.224	642.322	635.45	623.001	609.372	596.946	598.872	596.669	578.494	569.368	563.666	556.935	557.837	539.243	538.862	520.44	518.482	504.218	493.958	506.569	488.772	473.503	480.779	466.422	464.684	443.765	451.294	431.72	421.63	420.511	418.163	409.469	404.482	391.428	385.196	374.369	375.969	367.801	351.779	347.2	337.907	330.054	335.827	329.336
		9.60884	669.464	662.825	641.9	645.591	651.396	646.888	631.55	619.751	607.365	608.426	606.838	588.686	578.443	573.409	567.355	567.863	548.241	547.802	528.538	527.995	513.258	502.972	513.804	497.054	482.337	488.65	474.954	473.548	452.236	459.602	440.314	431.009	428.348	425.021	415.948	410.637	397.862	392.725	382.388	382.425	372.878	358.427	353.134	342.621	335.529	341.413	336.3
		9.62517	664.572	659.209	639.384	641.406	648.577	647.817	629.746	617.531	606.139	605.985	603.376	585.344	575.989	570.108	565.096	566.019	545.106	545.551	525.737	525.663	510.354	499.879	510.533	493.585	479.091	484.727	472.038	469.497	447.86	455.148	436.707	425.985	423.205	420.552	410.528	406.333	390.902	386.704	377.998	377.364	367.629	355.82	348.849	338.891	330.322	337.322	332.084
		9.64149	675.643	670.67	651.189	651.524	659.718	658.151	639.237	626.223	616.219	616.918	614.801	596.838	588.113	581.32	575.351	576.063	557.062	554.701	536.139	534.837	518.57	509.138	521.462	502.225	488.297	493.796	481.421	478.48	456.58	463.309	445.606	433.411	431.745	430.727	419.393	413.66	397.142	394.134	384.032	384.063	375.557	364.882	356.584	347.346	336.941	344.757	338.424
		9.65782	673.4	667.739	649.218	650.328	658.454	655.003	638.939	625.055	614.562	616.066	613.599	594.195	585.438	580.143	575.118	574.214	555.138	551.539	534.683	532.244	517.411	506.298	519.767	500.362	486.914	490.738	478.214	476.037	452.441	460.835	441.272	428.656	428.389	425.848	415.621	407.878	393.519	390.512	378.545	378.427	372.892	359.5	352.582	342.864	331.359	339.73	333.209
		9.67415	685.899	679.182	661.808	663.622	671.917	666.721	652.774	637.891	627.298	627.201	625.074	604.196	597.288	590.74	587.615	585.528	565.841	562.114	546.48	542.021	530.712	516.708	527.897	510.543	497.491	500.026	488.819	488.157	462.481	471.131	450.171	437.08	437.879	432.825	424.844	418.208	403.04	398.334	388.796	387.554	383.653	366.22	359.446	349.728	340.23	347.221	343.02
		9.69048	688.895	680.042	661.257	666.286	672.051	667.087	653.844	639.927	630.053	627.363	626.142	605.851	598.483	590.521	586.508	585.368	566.059	561.667	548.316	541.411	531.966	517.244	527.346	510.288	498.272	499.714	490.47	489.774	464.617	469.895	448.905	435.179	435.95	430.531	423.071	417.85	400.423	395.502	387.918	384.501	381.458	361.568	357.489	345.534	339.27	343.436	340.485
		9.7068	690.069	684.608	664.045	671.863	675.128	671.618	656.171	642.329	631.676	628.702	628.397	610.648	602.24	594.766	587.985	588.747	569.404	564.46	551.33	544.034	533.859	520.148	529.985	511.473	500.305	501.632	492.187	490.002	464.382	470.539	449.621	436.637	436.211	431.432	421.969	417.427	399.109	395.22	388.394	383.494	379.597	360.166	357.208	344.569	338.859	342.876	337.753
		9.72313	703.499	698.2	675.499	681.566	686.177	682.12	665.927	652.197	642.486	640.816	640.236	623.56	614.12	604.467	598.061	600.111	579.682	575.922	560.403	555.531	543.26	531.291	541.436	521.477	509.884	512.699	500.584	498.444	471.67	478.935	458.846	445.926	446.999	440.317	428.819	424.554	405.422	401.807	396.216	389.755	385.35	366.758	363.626	351.064	344.537	350.176	342.586
		9.73946	702.975	697.222	675.159	680.59	684.904	682.249	667.167	651.622	643.242	641.283	639.118	621.574	612.788	603.56	598.552	601.321	579.295	577.229	559.001	556.06	542.455	531.02	540.897	520.453	508.377	511.541	497.702	496.415	469.196	474.413	455.824	443.055	443.53	437.87	424.94	420.348	402.194	398.599	393.415	385.067	381.355	362.855	361.571	348.462	341.12	346.991	336.79
		9.75579	716.422	712.053	688.171	692.957	697.5	696.328	679.548	664.984	657.125	654.885	651.906	634.429	625.704	617.208	612.386	615.643	593.164	589.779	572.247	569.321	555.11	544.018	551.138	530.9	519.989	522.271	508.887	507.768	479.235	485.642	465.904	455.305	453.779	447.692	435.695	430.001	412.866	409.256	402.852	393.541	390.622	371.59	369.99	358.217	351.789	355.636	343.822
		9.77212	715.475	711.192	687.364	691.409	697.663	697.224	678.979	667.076	658.653	656.115	651.572	634.364	624.115	615.551	612.104	614.573	593.038	589.993	574.252	570.368	553.555	544.992	549.753	530.444	516.91	519.886	506.73	504.936	476.908	484.223	463.664	453.05	450.944	443.373	432.788	425.822	410.51	405.94	397.954	390.945	387.866	367.758	365.141	353.873	346.986	351.92	339.788
		9.78844	726.933	722.476	701.69	705.26	709.925	708.611	689.925	678.788	669.565	667.682	663.083	646.613	636.421	627.634	623.727	625.462	604.756	603.448	585.324	581.699	562.638	555.766	560.967	542.784	525.937	530.559	516.027	513.621	486.27	494.433	473.891	461.62	458.93	452.181	440.862	433.988	419.853	414.345	404.689	400.287	395.669	375.447	371.223	361.955	351.927	358.222	347.599
		9.80477	732.71	725.113	705.414	708.876	713.803	711.944	693.118	682.57	673.813	671.854	666.783	651.145	641.082	631.079	625.893	628.47	607.829	605.308	586.825	583.62	565.639	557.738	563.387	547.545	529.092	533.912	517.879	515.531	487.637	496.59	475.3	462.63	458.505	453.162	440.898	434.325	421.127	414.719	403.638	397.806	394.083	374.277	369.38	361.695	350.024	356.182	348.38
		9.8211	737.315	731.894	709.132	714.059	719.225	719.74	700.155	687.643	677.806	676.901	671.746	656.261	647.963	637.021	632.891	632.89	612.998	608.858	592.937	587.057	571.69	561.5	568.171	552.61	533.152	536.988	521.955	518.117	491.843	498.942	477.998	465.109	459.201	454.903	442.566	435.357	423.507	416.031	405.257	398.901	395.82	376.04	370.328	362.353	351.272	358.184	350.588
		9.83743	751.228	745.948	720.227	726.941	731.969	731.62	712.655	699.687	689.706	688.821	685.289	669.745	661.687	649.482	646.435	643.25	623.329	621.121	604.972	597.493	584.393	572.03	579.648	563.458	543.32	547.283	533.523	526.81	502.741	507.694	486.308	474.727	468.117	462.155	449.789	443.592	429.332	423.62	413.72	407.549	402.161	383.718	377.329	368.594	360.826	366.037	356.776
		9.85375	751.779	746.765	721.955	730.273	735.382	733.624	715.99	703.15	692.802	690.385	687.13	670.993	663.067	650.325	648.493	644.737	624.634	624.03	605.677	599.443	587.857	573.446	580.503	563.299	543.259	548.747	532.207	525.759	501.29	505.409	482.916	473.426	467.306	460.356	448.443	442.455	424.974	422.115	411.687	405.614	398.308	381.85	375.984	365.726	360.162	363.438	352.872
		9.87008	767.577	763.076	739.116	744.954	749.476	746.132	730.825	716.279	708.248	705.081	702.667	686.638	678.154	666.833	663.919	660.349	638.89	638.255	620.111	615.07	603.297	587.478	594.246	575.544	556.854	562.798	544.665	538.835	513.952	519.065	494.007	484.72	477.442	471.698	460.547	454.487	434.923	432.262	421.415	415.198	408.602	393.189	386.284	375.51	367.782	371.158	360.725
		9.88641	768.166	761.933	740.796	745.008	748.697	746.974	733.179	716.54	711.101	705.406	703.006	686.918	678.283	669.558	664.274	661.63	638.774	638.442	620.755	616.471	603.984	586.702	593.596	575.605	556.774	561.069	544.818	537.014	513.933	518.807	492.056	482.204	474.131	468.352	457.792	451.736	431.445	428.026	418.419	411.396	405.104	391.083	383.064	370.941	362.796	365.779	358.245
		9.90274	780.974	774.577	754.873	759.696	762.405	762.389	746.575	729.001	724.329	718.998	714.644	700.931	690.658	684.478	677.208	676.729	650.653	650.201	632.887	629.903	616.682	598.116	605.558	588.004	568.468	572.087	557.385	547.837	524.288	528.731	503.224	492.46	484.631	478.671	468.057	459.823	439.967	436.911	428.323	421.781	414.209	399.823	392.037	379.128	370.594	373.773	368.196
		9.91906	787.141	779.295	759.899	764.317	766.912	768.384	750.711	734.86	729.48	725.115	720.742	706.738	694.396	688.967	681.627	682.857	655.571	655.148	637.018	633.695	620.82	603.457	609.466	594.018	572.445	576.571	562.407	552.086	526.662	530.531	507.126	495.146	486.525	480.508	468.619	459.819	441.215	437.87	428.945	423.595	415.511	399.248	393.165	380.239	369.105	374.789	367.943
		9.93539	792.777	783.87	765.664	769.446	772.773	776.218	756.428	739.562	733.975	729.646	727.473	711.779	699.461	692.21	687.037	689.197	662.122	662.369	641.633	636.742	623.097	608.17	612.632	598.292	575.782	579.223	564.175	554.447	529.237	532.529	510.343	497.756	488.657	482.609	466.904	461.767	444.165	440.83	430.116	425.758	417.12	399.155	394.73	379.954	368.409	376.303	367.655
		9.95172	807.019	796.591	776.345	780.7	784.741	786.709	766.687	749.266	744.957	743.204	739.002	723.431	711.667	703.265	697.691	700.279	673.545	672.675	652.49	646.086	630.018	618.984	623.962	607.22	585.805	590.198	570.908	562.314	537.227	542.333	518.476	504.924	497.23	490.118	472.466	468.284	450.225	448.403	436.888	432.708	423.397	404.77	401.481	384.875	372.601	382.243	371.674
		9.96805	804.59	799.094	775.799	782.649	786.58	785.701	767.815	750.439	744.497	744.371	736.982	723.196	713.784	705.261	699.278	701.009	676.189	671.564	653.522	646.671	629.752	618.97	625.498	605.625	586.829	592.097	568.612	561.943	535.13	540.348	515.773	500.835	495.608	487.414	470.34	464.861	445.812	444.005	432.553	428.587	420.208	400.766	398.053	382.312	370.054	378.587	367.664
		9.98438	818.248	815.461	790.825	797.596	803.481	798.238	782.078	764.854	757.775	757.742	751.02	738.486	729.626	720.491	713.707	714.343	689.863	683.779	667.901	661.277	644.446	631.307	639.513	617.779	599.103	604.961	582.099	574.863	547.677	551.577	527.472	511.373	505.798	500.061	482.281	475.923	456.766	452.739	440.967	436.779	430.513	410.58	406.382	391.912	381.634	388.206	378.103
		10.0007	817.44	814.942	792.095	799.587	805.098	800.252	785.496	768.731	759.078	758.007	753.789	737.569	729.741	720.829	715.038	713.933	690.461	683.86	670.063	661.913	644.587	632.338	639.771	618.898	597.408	604.061	583.431	573.049	547.756	550.956	527.22	511.211	502.472	500.305	481.134	475.057	455.903	448.879	438.086	434.369	428.087	408.945	403.601	389.483	380.52	386.16	376.174
		10.017	829.914	827.738	806.525	813.469	816.522	814.102	799.475	782.467	770.867	770.352	767.873	750.022	742.901	733.902	729.23	726.678	704.258	697.452	682.481	674.044	655.994	643.989	650.406	629.718	608.154	614.449	593.095	584.925	559.412	561.235	539.21	522.729	512.805	512.432	491.155	486.151	465.547	457.816	447.11	444.424	435.871	417.63	412.093	399.614	389.072	394.605	383.299
		10.0334	835.113	830.605	809.726	815.325	817.577	816.654	802.981	785.388	775.308	775.76	771.697	754.517	747.206	737.839	732.604	728.758	707.828	702.844	685.982	680.676	660.871	647.792	653.245	632.115	612.353	615.081	594.624	587.633	562.422	563.006	541.953	523.785	514.597	512.466	491.968	487.256	465.312	458.987	446.696	444.464	434.751	417.65	412.666	400.331	388.414	393.546	383.649
		10.0497	837.841	835.219	815.477	819.983	821.439	821.136	809.039	789.74	780.484	779.994	775.78	759.754	752.356	742.91	737.261	733.328	712.89	708.478	689.804	686.854	666.919	653.335	657.178	634.709	616.133	617.714	598.368	588.696	564.677	565.728	544.21	526.034	515.606	512.327	494.383	489.095	467.748	461.697	447.338	445.994	436.368	420.28	414.454	401.345	389.148	394.456	386.77
		10.066	849.746	845.044	826.547	828.77	832.038	829.731	817.364	800.999	791.43	788.913	787.271	771.059	763.015	751.224	747.017	743.778	723.979	717.77	698.684	695.387	677.365	662.721	667.108	644.276	625.141	626.455	608.144	597.742	572.161	572.99	550.558	532.832	521.675	518.489	501.857	495.014	474.392	468.347	453.937	452.357	444.01	425.938	420.321	406.812	394.092	399.651	393.512
		10.0823	848.936	843.633	826.938	829.187	834.955	831.14	817.733	802.405	791.846	787.605	786.555	770.563	763.356	750.633	746.561	744.338	724.559	718.754	698.626	694.487	677.629	660.447	666.035	644.219	625.398	624.055	607.64	596.339	568.665	570.603	546.841	530.809	519.972	515.096	499.151	490.983	471.782	466.27	451.941	449.302	442.851	422.854	416.966	404.332	390.672	396.387	390.168
		10.0987	862.779	859.149	840.134	842.384	848.401	843.841	831.577	813.907	803.827	801.088	799.188	783.284	775.862	764.525	757.907	757.643	736.581	732.922	711.163	707.066	689.438	672.407	678.152	655.855	637.195	636.883	619.389	607.678	578.826	583.032	558.418	543.649	534.211	525.614	511.126	502.063	484.179	477.74	462.569	457.934	453.677	432.834	426.796	414.224	402.081	407.551	399.31
		10.115	859.104	855.975	836.737	837.354	843.876	842.045	828.727	810.564	801.493	799.501	797.152	778.622	769.626	762.142	755.211	754.021	732.958	730.582	709.952	705.582	684.802	669.157	676.972	652.677	632.72	633.258	615.469	604.875	574.901	579.435	553.781	539.146	530.848	519.401	508.202	498.106	481.043	472.326	457.394	452.228	448.002	427.641	422.36	407.854	399.323	403.44	395.815
		10.1313	867.055	864.383	845.365	844.326	850.74	850.906	833.506	817.149	808.241	807.119	807.291	787.494	777.899	771.399	764.956	760.483	738.929	739.082	718.148	714.549	690.462	675.667	685.181	660	639.125	640.75	622.189	613.357	582.633	586.239	559.659	545.41	537.786	524.524	516.286	504.614	488.541	478.362	465.3	459.237	454.429	433.958	429.06	414.808	405.389	409.238	402.381
		10.1477	868.207	863.755	844.118	845.193	848.517	849.574	831.675	817.678	808.321	808.457	808.06	788.266	779.365	770.357	764.988	761.05	736.587	738.883	716.349	714.709	691.168	675.545	684.488	660.157	638.682	641.139	620.908	613.271	583.116	585.772	558.966	544.097	536.147	523.389	513.866	503.327	487.634	476.553	465.33	457.041	453.607	432.279	428.596	414.736	404.624	407.298	400.735
		10.164	866.867	863.111	845.39	847.291	849.633	851.609	832.828	818.902	807.913	808.597	807.418	789.412	778.083	770.709	766.098	763.933	735.973	739.55	715.969	712.85	692.909	676.265	684.718	661.926	640.28	641.178	621.088	612.998	583.045	586.688	559.621	542.582	534.359	524.137	512.062	503.429	486.544	476.629	465.576	457.8	453.317	432.372	428.179	414.233	405.738	406.813	399.468
		10.1803	873.906	867.957	850.598	853.494	857.382	857.755	837.707	824.253	812.249	815.489	814.32	797.415	782.855	777.564	772.081	769.851	741.917	745.386	721.821	718.174	698.289	683.065	690.909	668.471	647.251	647.491	628.712	619.959	589.203	592.216	565.987	547.55	540.022	531.015	517.18	509.29	490.441	483.221	472.382	464.805	459.428	437.675	432.896	420.396	410.925	413.361	404.205
		10.1966	865.344	858.745	842.024	848.081	851.579	850.851	831.516	817.457	807.34	809.569	806.577	789.02	777.483	771.967	764.823	763.588	735.988	739.324	717.172	712.052	690.758	676.63	683.475	660.964	641.112	641.445	622.95	614.223	582.488	585.198	559.449	540.424	534.45	526.83	511.858	503.686	484.055	478.3	466.639	459.661	454.832	433.334	427.704	415.487	405.222	408.982	399.885
		10.213	872.553	865.905	848.296	853.49	855.353	853.141	835.301	820.864	813.715	813.425	811.316	793.251	784.29	776.684	769.316	769.589	741.916	745.715	724.134	716.222	694.967	679.537	688.743	667.493	646.929	647.608	626.93	619.257	586.573	591.46	565.68	546.098	540.697	534.083	518.709	509.577	491.112	483.864	471.233	465.726	460.241	440.683	434.018	419.362	411.872	414.368	406.654
		10.2293	864.866	858.122	839.444	843.246	845.427	843.625	826.973	813.646	807.355	804.337	801.758	784.521	776.847	766.873	759.924	760.06	736.522	738.263	715.875	708.225	688.403	670.841	681.097	660.156	639.557	639.87	617.204	610.172	577.749	583.13	557.942	541.167	533.434	527.389	511.83	502.373	485.429	476.051	464.365	459.396	452.546	434.193	428.71	412.399	405.48	408.453	400.718
		10.2456	865.488	859.914	842.134	843.693	847.663	845.888	828.629	816.114	808.259	806.299	802.91	786.002	780.24	767.742	762.263	761.369	740.173	739.152	716.394	709.575	691.844	673.833	682.582	661.043	641.466	641.209	618.505	610.538	580.431	583.821	560.581	545.571	536.29	530.02	515.428	505.074	489.708	480.469	468.803	462.649	455.885	437.341	433.087	417.78	408.051	412.261	404.586
		10.2619	861.104	855.457	837.306	837.373	844.124	841.165	823.656	811.898	801.503	802.25	800.619	781.976	774.803	762.529	757.943	757.469	735.886	733.559	712.293	705.291	688.359	671.247	680.454	658.212	637.027	636.96	616.067	606.367	578.997	580.374	558.028	542.787	534.214	527	513.185	502.134	488.463	479.403	467.43	459.7	453.433	435.591	430.26	417.733	405.019	411.274	403.249
		10.2783	854.302	851.672	832.39	831.786	838.597	837.027	819.893	806.214	794.812	796.004	794.381	776.767	768.712	758.001	753.395	751.672	731.136	728.311	707.96	700.518	683.51	666.78	675.794	654.749	629.517	632.197	611.286	601.672	575.323	577.459	554.392	538.41	530.52	525.271	510.409	498.565	485.635	475.81	465.432	456.051	451.667	435.237	428.05	416.182	404.06	411.612	402.094
		10.2946	852.839	851.582	830.995	831.62	835.552	835.164	819.198	804.517	793.693	795.655	791.225	774.801	766.663	758.067	754.185	750.588	729.637	726.668	705.404	700.403	684.273	666.168	674.081	653.716	628.538	633.082	610.984	603.75	575.366	578.155	556.191	537.992	531.83	526.298	511.24	500.337	485.692	476.783	466.876	457.717	453.709	437.524	430.456	417.014	407.526	414.686	402.968
		10.3109	837.595	837.304	816.291	819.573	821.833	823.314	807.251	792.28	782.421	782.152	778.188	760.639	752.253	746.658	742.951	739.14	716.893	715.442	691.856	688.513	673.482	654.306	661.981	639.607	619.268	622.103	600.471	594.379	564.069	566.797	546.457	527.878	522.416	516.105	501.56	492.59	475.714	467.612	458.498	450.292	445.248	428.698	422.038	408.485	400.545	407.542	394.137
		10.3273	839.546	838.712	816.873	819.815	822.798	823.601	807.061	791.051	783.514	782.198	779.99	762.27	753.079	747.673	742.788	739.407	716.548	717.003	692.378	689.804	672.615	655.057	663.013	639.781	622.407	623.453	603.517	597.414	567.387	570.87	549.86	531.634	526.374	519.888	506.301	496.897	480.076	471.917	464.18	454.248	449.464	433.373	426.247	413.112	407.524	414.221	399.645
		10.3436	827.338	825.809	802.611	806.109	811.347	811.295	795.607	779.498	771.585	770.411	767.289	750.359	740.879	734.256	729.232	726.246	703.584	704.571	681.591	678.614	659.63	644.329	651.435	629.453	611.5	612.037	592.578	588.76	558.315	562.521	538.823	522.997	517.926	511.026	497.652	487.744	471.967	464.029	457.785	446.258	441.143	426.842	418.922	407.594	399.895	407.432	391.567
		10.3599	824.332	822.146	797.952	803.238	808.559	808.844	791.561	776.721	765.58	766.679	764.514	745.816	739.508	730.882	726.288	722.759	701.531	700.507	678.733	675.252	657.693	642.764	648.106	627.437	608.89	609.584	589.955	587.747	556.585	561.691	537.697	524.661	518.53	512.096	497.82	488.849	471.965	464.629	459.059	448.114	442.381	429.77	421.506	410.868	399.269	408.887	392.585
		10.3762	813.745	810.797	784.998	793.343	797.259	798.778	779.371	765.435	753.787	756.03	755.824	734.851	730.226	719.699	713.425	710.955	692.957	689.551	668.504	665.458	650.163	634.466	639.146	618.675	601.843	601.232	583.009	579.072	548.256	554.046	530.677	518.455	513.546	505.713	491.31	482.282	465.908	458.546	452.478	444.495	437.411	424.496	418.838	406.129	393.411	402.67	389.23
		10.3926	801.051	799.337	775.879	784.251	787.702	789.883	769.314	754.818	743.653	744.773	745.656	723.238	719.018	709.217	703.386	701.062	684.037	679.668	659.986	655.786	641.295	625.016	631.131	610.126	593.279	593.682	576.338	571.067	541.065	547.088	525.064	510.395	507.824	499.287	485.935	477.406	462.057	454.748	446.935	440.996	433.933	418.835	414.913	400.998	389.313	396.54	386.554
		10.4089	799.606	796.852	775.235	781.15	784.742	784.795	765.363	751.52	743.01	741.428	743.69	720.342	714.941	707.316	703.422	698.299	680.252	676.485	657.789	653.444	638.331	621.985	629.844	607.77	591.2	592.09	575.793	572.321	541.226	546.806	525.99	510.924	508.566	500.332	487.408	480.023	464.333	457.088	446.938	442.285	435.474	419.404	416.27	401.896	391.14	397.595	388.729
		10.4252	785.211	781.114	760.135	767.344	770.911	769.082	752.494	736.255	730.638	725.276	728.185	708.332	700.41	692.908	688.637	684.843	666.003	661.905	645.098	638.926	623.873	609.691	616.406	594.329	578.185	579.844	563.116	562.004	529.942	536.559	514.534	500.846	497.505	490.447	476.733	469.446	454.882	448.216	436.561	433.993	427.227	411.254	407.408	393.696	383.372	390.85	380.674
		10.4415	786.092	781.009	758.605	766.557	771.103	766.947	752.095	735.784	729.445	723.815	727.331	710.693	701.14	692.796	687.09	685.593	665.44	660.91	646.143	637.084	623.147	611.043	616.516	595.97	579.181	582.32	565.426	564.407	532.483	540.724	518.004	504.531	499.851	494.526	480.13	472.371	458.831	454.238	441.784	438.003	433.382	416.861	411.735	399.186	390.009	397.858	387.306
		10.4579	770.196	766.88	742.363	750.448	755.331	750.888	737.678	723.371	715.592	711.312	712.082	696.13	687.24	678.575	671.339	671.608	651.655	647.369	633.644	623.94	609.53	598.396	603.243	585.061	567.802	570.583	555.185	550.876	521.146	529.548	507.422	495.167	490.608	484.829	471.136	462.582	448.857	446.764	433.072	428.052	424.812	409.051	404.211	392.776	382.75	391.131	380.037
		10.4742	760.571	758.704	736.176	743.271	747.222	744.186	729.114	715.608	707.014	704.35	702.712	688.078	682.258	670.659	664.258	665.257	645.35	641.181	625.652	617.832	603.065	590.882	597.168	579.595	561.994	565.074	550.507	544.225	517.346	525.677	502.765	490.183	487.9	482.095	469.902	461.914	446.47	444.808	430.771	426.71	423.867	407.806	402.865	392.069	383.384	389.776	379.285
		10.4905	752.24	747.441	727.074	733.423	737.978	733.697	718.177	705.919	698.538	695.092	694.04	678.03	673.329	659.477	656.279	656.94	635.343	632.39	614.1	609.46	595.797	581.647	589.506	572.155	553.564	557.605	544.579	538.703	512.27	519.177	495.357	483.14	481.451	476.862	465.647	458.15	441.692	438.672	427.805	421.839	419.859	402.629	397.837	386.692	379.99	383.142	376.815
		10.5069	742.278	737.908	717.497	725.034	730.095	722.522	707.248	696.771	689.374	683.566	683.721	667.433	661.84	649.969	648.369	648.765	624.628	623.502	604.364	600.4	588.319	573.108	580.555	563.602	543.899	550.142	536.907	531.332	504.261	512.5	489.527	477.006	475.291	469.734	458.757	452.193	436.325	432.983	424.167	418.187	415.529	398.486	392.651	380.672	375.268	377.851	373.417
		10.5232	741.282	736.727	716.055	722.512	728.214	719.358	704.537	693.227	685.459	680.35	681.51	666.722	658.114	648.866	644.657	644.843	620.949	621.849	602.728	598.84	588	571.357	579.726	561.546	543.984	550.323	536.209	529.938	503.407	512.413	491.087	478.507	475.289	471.56	459.35	453.691	438.264	434.629	425.14	422.252	417.509	401.814	394.181	382.512	377.424	379.75	374.866
		10.5395	726.298	721.621	702.199	707.701	713.596	705.86	692.729	679.405	670.067	665.983	667.735	653.244	642.553	635.5	628.357	629.889	607.185	608.839	589.766	586.413	574.353	558.754	567.625	548.29	532.893	538.383	524.233	517.906	491.812	501.115	481.169	469.459	465.205	462.571	450.47	443.486	429.153	424.707	416.6	414.379	408.104	393.625	385.912	375.071	367.369	372.053	366.828
		10.5558	724.786	721.466	700.64	704.707	710.73	702.905	689.577	677.203	666.67	663.876	666.065	651.555	640.835	632.902	626.332	628.091	606.021	607.011	588.947	585.418	571.733	558.138	567.578	547.314	532.72	537.564	524.154	518.462	492.981	502.158	483.261	472.649	468.3	465.175	453.218	445.462	431.094	426.6	419.241	416.288	410.053	396.507	390.454	378.048	368.574	375.712	369.522
		10.5722	710.292	707.132	686.726	689.893	697.795	689.022	677.704	665.289	655.05	652.163	654.472	638.695	628.301	617.721	613.861	615.998	594.261	594.787	577.6	573.881	559.214	546.751	556.535	537.42	523.884	527.879	512.777	508.292	484.485	491.906	473.237	464.153	459.406	456.068	443.164	438.307	423.46	419.262	410.497	405.662	401.834	387.341	385.115	370.149	362.399	368.185	361.074
		10.5885	705.568	701.04	682.711	685.415	694.261	685.12	675.041	660.975	651.2	648.315	651.208	633.862	624.435	613.68	610.279	611.845	590.471	591.027	573.477	567.992	555.249	541.368	551.621	533.047	521.198	527.259	509.584	506.763	483.166	490.996	471.799	462.41	458.535	452.981	441.917	439.618	424.736	419.645	410.571	405.163	402.206	384.683	385.122	369.847	365.299	368.793	361.007
		10.6048	701.016	693.461	675.062	678.469	687.248	679.513	668.36	653.53	644.181	643.509	645.304	625.073	617.264	607.574	603.628	603.332	584.511	584.222	568.248	560.538	549.767	536.008	546.415	526.952	515.139	522.953	504.547	502.762	478.928	486.81	468.686	458.489	455.008	448.173	440.795	437.461	423.083	416.455	406.916	404.191	401.04	379.931	382.172	367.059	362.835	367.377	359.555
		10.6212	691.403	683.778	665.484	671.675	677.111	671.879	660.135	645.288	633.647	634.198	635.502	615.284	609.121	599.303	595.61	595.621	576.175	574.896	559.198	552.653	542.175	530.883	538.906	520.154	507.361	514.887	496.077	495.588	473.522	480.135	462.77	452.391	448.671	442.487	435.24	432.278	417.744	411.216	401.65	400.149	397.986	375.753	377.529	361.022	358.344	364.923	357.071
		10.6375	690.397	684.69	665.042	671.92	674.154	669.307	657.206	643.612	631.381	632.71	634.198	615.583	609.355	598.74	594.122	595.764	573.407	572.816	556.023	551.355	541.113	531.561	538.171	519.658	506.677	513.109	496.575	497.006	475.582	482.405	464.316	454.818	449.549	446.514	438.027	433.553	418.832	413.427	405.263	401.638	399.32	380.586	378.92	363.015	361.71	367.211	359.45
		10.6538	674.419	671.805	652.501	659.406	661.312	657.178	643.964	632.738	620.455	620.191	622.048	601.091	596.162	586.934	581.223	583.543	560.978	560.641	543.601	539.997	528.526	519.434	526.406	507.785	494.905	501.011	485.707	486.493	464.352	472.95	454.039	445.816	438.677	438.856	429.925	423.997	409.131	405.293	397.77	391.477	388.375	373.194	370.246	355.528	353.321	357.365	350.624
		10.6701	675.939	672.487	654.773	660.817	661.798	659.138	644.1	634.277	623.811	621.644	624.051	601.607	597.624	590.274	584.349	586.282	564.023	562.632	545.672	543.716	529.254	520.133	527.308	510.029	498.69	505.296	488.674	489.789	467.493	475.893	457.935	449.164	444.373	443.213	434.418	429.287	414.503	411.538	403.358	397.188	393.322	378.104	374.825	361.187	357.677	360.403	355.267
		10.6865	667.737	662.529	646.323	650.11	652.986	649.938	634.209	625.141	615.825	613.405	613.737	592.025	587.879	582.334	574.718	577.397	556.169	553.753	537.539	536.785	519.99	511.664	521.18	502.942	491.188	498.865	482.253	481.283	461.443	468.357	452.186	442.694	440.073	436.456	428.703	424.267	409.114	406.086	398.309	392.784	388.807	372.473	369.489	357.154	351.705	354.959	349.574
		10.7028	662.476	658.856	644.332	645.215	651.582	647.3	630.749	619.78	611.195	608.732	608.273	587.265	583.844	579.593	569.484	573.085	552.267	550.457	534.921	533.082	517.098	508.661	520.09	499.834	487.668	495.555	482.141	477.426	460.465	466.499	449.422	440.849	438.752	434.919	428.067	424.003	406.3	404.875	397.968	393.007	388.49	371.704	369.84	357.705	351.882	355.294	348.68
		10.7191	657.712	654.419	640.378	639.467	646.82	642.283	625.507	614.362	607.343	605.195	605.536	582.982	578.688	573.88	564.772	567.705	546.794	545.73	530.528	527.785	514.191	505.393	514.641	496.179	484.805	490.632	479.664	474.738	457.613	463.315	445.403	436.191	435.693	431.477	424.398	421.53	402.501	403.342	394.305	391.407	385.48	369.926	368.145	355.73	351.047	353.364	347.686
		10.7354	648.929	646.642	631.124	632.055	636.682	633.786	618.112	605.91	598.534	597.125	598.465	575.88	570.53	564.931	557.286	559.405	539.423	536.974	522.839	519.369	506.664	497.319	505.704	489.134	478.559	481.253	472.201	467.744	449.878	457.151	438.419	428.985	428.855	424.615	416.525	415.403	397.91	397.968	388.004	386	379.401	364.489	362.377	350.064	345.835	349.764	342.793
		10.7518	652.737	649.019	631.395	632.799	636.099	634.664	620.617	607.298	601.621	599.228	599.632	581.571	573.859	566.831	559.424	561.781	541.473	537.969	524.622	520.559	507.572	498.865	508.779	491.111	481.23	483.045	474.766	470.601	453.32	461.463	441.444	432.393	432.134	428.188	420.561	417.295	402.671	400.545	391.46	389.381	382.753	367.336	365.6	353.332	349.049	354.578	347.061
		10.7681	642.18	638.636	621.932	623.105	626.983	626.889	612.843	601.27	595.254	592.387	590.093	575.126	566.622	559.002	552.86	552.302	533.15	530.227	515.419	511.703	499.064	490.505	500.657	483.188	471.445	475.945	465.632	462.798	446.852	454.355	433.547	425.637	424.351	420.866	414.015	407.576	397.082	392.953	383.505	382.739	376.437	361.021	359.266	348.073	341.872	348.455	342.208
		10.7844	644.573	643.03	625.952	627.686	632.829	632.54	617.533	605.413	598.28	598.334	595.08	580.908	572.897	564.87	559.375	554.646	535.89	534.793	518.353	515.579	503.975	493.024	503.348	486.99	475.197	482.203	468.613	468.363	450.125	459.738	438.549	431.101	428.502	425.665	419.599	412.708	401.887	397.616	388.472	389.155	382.365	366.583	364.715	353.864	346.57	354.329	347.147
		10.8008	635.994	635.765	616.806	620.403	626.129	626.188	610.991	597.919	591.516	591.518	587.979	572.972	564.766	556.966	551.343	547.187	526.759	528.805	509.799	509.743	498.177	486.386	496.494	479.511	470.148	476.767	461.846	464.097	442.505	453.019	432.49	425.164	423.542	419.154	414.144	408.536	395.584	390.374	382.666	382.878	377.139	360.969	360.482	347.577	341.506	349.495	341.611
		10.8171	631.357	632.971	613.133	616.535	622.275	622.577	606.069	592.508	586.347	584.997	582.988	567.388	559.38	551.567	547.135	544.258	523.043	526.236	506.268	507.261	494.01	483.316	494.383	476.292	466.821	472.688	458.844	462.464	438.775	450.388	429.973	424.096	422.514	417.49	411.995	405.963	395.706	388.189	381.565	379.425	375.769	360.164	359.397	346.212	340.307	347.92	340.563
		10.8334	632.385	630.351	611.082	613.883	620.534	619.115	603.122	588.4	582.088	581.009	579.986	564.797	556.867	548.668	544.025	542.945	522.157	523.768	504.971	505.524	492.673	482.929	493.1	477.52	465.57	470.857	459.081	462.472	437.609	451.127	432.01	426.245	421.997	418.399	411.644	405.393	396.833	389.243	382.709	378.418	376.064	361.304	359.139	347.146	340.902	347.803	340.584
		10.8497	625.871	621.949	604.241	608.104	615.163	612.39	597.553	581.065	573.901	574.266	571.568	556.055	548.557	542.189	537.124	537.236	517.306	516.529	498.409	498.33	487.779	477.746	485.734	473.178	460.555	465.503	453.468	455.327	432.045	446.774	427.556	422.243	417.311	413.081	406.914	402.478	392.44	386.029	378.314	373.75	372.249	357.934	354.621	342.949	336.309	342.91	335.507
		10.8661	629.11	626.201	607.765	609.847	618.356	615.204	599.867	584.256	576.426	578.254	574.196	557.671	550.558	545.672	540.814	539.455	520.176	519.011	502.365	502.567	491.405	482.328	490.259	476.753	465.009	471.375	457.361	457.554	436.373	451.189	431.77	426.354	422.546	418.181	411.805	407.223	395.958	391.238	383.274	379.737	376.791	363.39	359.657	347.472	340.576	348.18	340.905
		10.8824	619.826	618.009	599.308	600.98	611.008	607.977	593.386	577.433	569.462	569.578	565.102	548.907	541.609	536.996	532.395	530.067	512.953	512.842	497.184	497.03	483.697	476.54	484.205	468.934	458.371	464.736	452.258	450.73	430.578	443.118	425.342	418.297	415.639	411.8	405.298	399.861	389.229	384.643	377.699	374.013	369.869	356.256	354.573	342.268	334.879	341.791	336.548
		10.8987	623.127	620.954	603.507	605.502	615.19	611.089	597.399	580.202	572.689	571.372	569.534	553.639	545.105	539.695	535.692	532.938	518.025	517.861	500.335	500.134	487.151	481.08	488.002	471.576	462.481	467.503	455.509	455.312	435.56	447.854	429.919	421.462	419.685	417.319	409.834	405.629	393.344	390.6	383.649	378.653	374.891	359.863	358.459	348.083	339.955	346.228	341.763
		10.9151	617.885	613.749	597.677	598.916	607.734	604.184	589.639	573.095	566.939	565.353	564.819	547.891	539.161	532.199	528.995	527.667	511.752	510.95	493.773	494.186	481.468	476.031	481.387	465.665	456.621	460.935	449.214	449.554	429.694	442.979	424.957	414.951	414.416	412.953	405.822	400.424	386.621	386.085	378.433	373.404	370.535	355.713	353.233	343.262	335.537	341.983	337.534
		10.9314	616.518	611.747	596.582	598.161	603.962	600.836	587.006	569.899	563.01	562.674	562.668	545.653	536.14	528.089	526.171	526.687	507.592	507.977	492.653	491.787	478.835	473.562	479.35	465.007	453.366	457.433	448.242	447.952	427.408	440.24	422.972	413.166	414.041	410.302	404.82	398.866	385.967	384.069	376.572	372.746	369.548	356.178	353.61	342.446	333.819	340.55	336.201
		10.9477	621.594	615.38	597.855	600.316	604.647	601.794	588.273	572.077	564.396	565.729	565.895	547.894	538.574	530.22	527.438	527.876	507.154	509.034	494.995	493.256	481.038	475.61	482.274	467.66	455.463	460.129	450.903	450.303	430.195	441.045	425.545	416.792	418.073	412.078	405.709	401.622	389.898	386.874	378.314	376.898	373.041	359.772	356.65	346.072	336.131	343.865	337.932
		10.964	613.763	609.222	590.499	594.507	598.498	597.518	582.296	566.254	557.804	558.453	558.587	540.889	532.867	524.545	521.111	520.479	501.276	501.793	488.96	487.021	474.518	468.83	475.012	460.522	449.746	456.067	445.582	443.803	425.228	433.609	420.126	412.256	412.201	407.239	400.108	397.055	384.04	382.635	372.509	373.136	367.616	354.409	351.874	340.948	332.546	340.446	333.981
		10.9804	616.72	612.111	594.26	598.6	600.961	599.946	585.347	568.443	561.074	560.189	560.914	546.122	536.169	527.595	524.827	523.432	505.872	505.551	491.214	489.51	476.898	470.598	478.356	464.484	454.487	461.238	449.917	448.474	429.684	437.426	424.205	415.825	413.52	412.529	404.259	402.018	387.214	386.912	376.917	378.145	370.748	357.348	355.189	344.646	337.45	344.873	336.587
		10.9967	609.117	603.746	587.269	590.181	594.062	591.956	577.333	561.521	555.045	552.231	552.713	539.002	528.665	519.419	516.63	517.626	498.516	499.569	483.671	482.54	470.284	463.034	472.803	458.124	448.199	454.705	443.203	442.343	422.99	430.732	418.305	408.734	405.569	407.104	397.879	396.051	381.691	379.367	370.131	371.195	365.241	350.274	348.584	339.278	331.741	337.908	330.987
		11.013	612.055	607.314	590.767	592.457	599.079	595.957	578.877	564.151	558.346	554.248	555.742	541.923	533.561	524.342	519.835	521.178	501.604	502.634	486.324	486.4	474.105	466.362	476.75	460.92	450.35	457.773	446.322	445.762	427.43	435.062	422.801	412.834	409.759	411.144	402.151	400.027	386.509	383.112	373.215	374.437	370.569	354.499	353.492	343.058	335.408	340.941	337.002
		11.0293	608.275	601.908	583.959	587.156	595.165	590.585	573.558	560.065	554.562	551.114	551.903	536.447	527.892	520.118	514.535	515.098	497.792	497.779	480.434	482.173	469.704	461.111	472.366	457.818	445.753	453.385	441.984	441.424	424.881	432.304	418.764	409.167	405.226	405.783	398.748	395.865	383.682	379.96	369.888	370.289	367.58	352.058	350.768	339.27	331.548	336.635	332.32
		11.0457	606.03	599.511	581.923	588.233	594.589	590.369	573.295	560.07	552.114	550.58	550.745	534.224	526.834	517.907	512.752	513.033	498.068	496.958	480.671	481.015	468.124	458.171	471.927	457.625	444.833	452.118	441.673	439.75	423.992	430.35	418.111	408.12	402.831	403.856	398.311	395.323	382.784	380.465	370.542	367.974	367.664	351.491	349.651	337.947	331.736	336.494	330.618
		11.062	608.78	602.583	585.664	592.687	596.958	594.494	577.131	562.633	555.624	553.831	554.768	538.213	531.388	521.483	516.85	516.981	501.024	499.687	486.567	483.093	472.904	462.096	477.569	460.381	449.803	457.783	445.788	444.04	428.107	434.359	422.294	410.789	406.378	407.95	401.421	399.271	385.958	385.13	374.585	370.459	371.126	355.711	352.731	340.764	336.483	341.134	334.062
		11.0783	598.239	593.448	578.092	584.566	587.91	586.751	569.314	555.409	549.132	545.534	545.774	529.058	523.119	513.498	510.842	511.501	492.203	492.375	479.35	473.773	466.709	455.249	470.144	451.431	441.526	451.87	437.536	437.698	420.488	427.618	414.518	402.091	398.8	400.76	393.422	392.976	378.803	377.594	367.938	362.89	362.442	348.576	345.423	332.914	329.124	335.104	327.338
		11.0947	603.135	596.832	580.721	586.702	591.103	588.959	571.305	559.384	552.943	548.997	548.684	533.457	528.074	517.368	514.868	515.847	495.151	496.365	482.355	477.107	470.284	458.352	471.304	454.242	443.909	455.242	440.916	441.053	423.009	431.435	417.232	406.547	402.787	406.366	397.513	397.455	382.352	381.899	372.061	367.404	365.452	350.685	350.011	335.605	331.609	338.17	331.504
		11.111	598.141	592.714	575.555	581.052	587.682	584.023	567.079	554.774	549.267	545.568	544.775	529.308	524.107	511.621	510.257	512.025	491.898	492.267	478.385	473.767	466.095	454.073	465.86	451.022	439.368	449.477	437.383	435.776	417.322	427.636	411.61	403.298	401.391	403.799	393.268	393.343	377.441	377.561	368.527	364.798	360.936	346.174	347.01	331.088	327.371	333.735	328.118
		11.1273	600.405	598.414	581.693	584.76	591.771	588.204	571	557.454	552.492	549.012	548.951	532.468	526.724	514.749	515.186	515.93	495.453	494.199	481.825	478.978	469.317	457.017	469.543	456.493	442.783	451.414	441.989	439.013	420.802	432.146	416.279	406.083	406.498	406.623	397.216	396.815	381.092	380.606	374.606	368.149	366.621	350.513	350.755	335.234	331.612	338.195	333.003
		11.1436	598.568	596.155	579.739	581.649	587.584	584.765	568.277	554.108	550.248	546.391	547.832	531.05	521.746	513.672	511.651	511.869	491.207	490.928	478.628	477.315	467.039	455.701	468.355	455.069	440.943	448.817	439.787	436.98	420.815	430.613	415.747	403.143	403.855	402.979	395.466	394.398	380.365	378.085	372.358	365.135	365.844	349.523	349.242	334.503	330.515	336.444	330.629
		11.16	594.78	593.007	576.453	579.07	583.61	581.095	565.767	550.881	547.182	544.224	543.971	528.352	517.977	512.385	506.469	508.531	488.093	488.331	475.399	473.674	462.439	453.582	465.587	451.839	437.753	446.759	436.664	434.427	419.714	428.194	412.811	400.106	402.041	399.738	393.142	391.112	378.15	375.398	368.978	363.431	363.292	348.161	347.478	333.611	328.596	335.25	328.786
		11.1763	600.542	598.163	579.375	582.669	587.182	584.437	569.366	554.488	551.732	549.884	547.713	532.665	522.992	517.901	509.193	512.633	492.353	492.268	479.208	477.749	464.292	456.062	469.647	455.799	442.024	452.414	440.5	438.891	424.033	431.996	415.945	404.919	407.164	403.931	398.597	393.74	381.317	379.717	373.127	367.993	367.202	352.28	350.221	338.798	332.254	339.243	333.463
		11.1926	593.082	592.283	571.441	577.22	581.519	578.314	564.542	548.936	546.128	542.41	540.996	525.282	516.188	510.904	503.199	506.773	487.044	486.491	471.918	472.347	458.05	449.738	462.991	449.167	436.648	445.685	434.573	433.137	417.536	424.853	408.803	399.911	400.933	397.833	392.945	387.193	375.851	373.281	367.219	362.174	360.594	344.977	343.669	333.895	326.528	332.753	326.476
		11.209	598.421	598.653	576.368	581.829	586.253	582.94	570.729	554.628	550.91	545.747	545.675	529.139	520.958	513.818	509.947	511.996	491.513	491.07	475.938	477.292	462.087	455.563	466.558	453.721	440.535	449.119	439.383	438.624	422.452	429.75	413.302	405.14	404.76	403.102	397.884	392.293	381.576	377.895	371.625	368.153	366.319	349.124	349.106	339.106	331.544	336.55	330.531
		11.2253	595.358	594.952	572.525	577.252	582.202	580.041	567.402	551.77	547.139	542.731	542.474	524.762	517.002	509.607	506.919	507.199	487.034	488.183	473.705	474.928	459.252	453.04	463.532	452.245	436.73	446.765	436.823	436.307	419.887	427.613	411.688	402.505	401.355	400.016	395.005	389.448	379.169	375.727	368.432	366.286	363.85	346.546	346.535	335.012	329.766	333.023	328.317
		11.2416	597.052	596.031	576.759	579.716	584.615	583.656	567.831	552.409	546.369	546.337	544.123	526.658	520.479	511.782	509.838	509.29	488.116	490.754	476.032	476.689	462.363	455.279	466.095	454.258	439.538	449.602	439.28	438.247	421.12	430.538	415.53	405.331	403.054	402.959	396.722	392.69	381.548	378.862	371.481	369.898	366.358	348.975	348.993	336.763	332.192	335.988	331.54
		11.2579	594.484	591.77	575.363	576.471	582.253	581.039	562.658	549.352	542.945	544.098	540.697	524.022	517.497	508.675	505.638	506.965	484.949	488.403	472.52	472.939	459.787	452.206	464.286	451.234	438.432	446.715	436.993	435.929	417.341	428.136	412.783	403.784	400.095	401.41	394.07	391.342	380.131	376.133	370.024	367.964	363.546	346.803	345.851	334.992	329.012	333.993	329.377
		11.2743	589.802	588.038	570.979	573.951	579.91	576.768	559.129	546.526	539.259	538.695	536.701	519.616	513.72	506.326	500.078	503.129	483.028	486.34	469.798	468.579	455.282	448.474	460.454	446.857	436.056	442.962	434.072	432.773	413.569	424.36	408.721	401.726	397.031	396.935	391.243	388.799	377.716	372.572	366.107	363.142	359.638	343.029	342.579	331.591	326.108	331.316	325.424
		11.2906	597.017	594.364	576.3	579.648	585.613	581.414	564.46	552.425	544.746	543.811	542.992	525.748	520.718	513.555	506.238	507.523	490.411	492.978	475.71	473.159	461.199	453.745	466.611	452.309	441.189	448.805	439.868	439.385	419.62	430.76	415.994	408.463	403.833	402.508	396.634	394.966	383.379	378.45	370.702	368.034	366.454	349.599	349.021	338.232	332.41	337.612	330.842
		11.3069	588.473	586.118	569.881	572.708	579.171	575.578	558.811	546.453	538.506	537.388	534.922	518.995	513.807	507.281	501.151	501.809	485.156	486.107	469.439	467.132	457.015	446.134	461.874	446.698	433.547	441.472	432.759	433.668	413.89	425.158	411.259	402.054	398.948	397.161	389.375	387.619	376.733	372.203	364.799	362.606	361.375	344.71	342.964	333.417	326.393	332.54	325.599
		11.3232	592.965	591.623	575.16	577.616	582.896	579.589	563.41	549.281	542.928	541.367	537.837	524.12	519.197	512.153	506.317	507.65	488.71	489.141	473.266	472.072	462.704	451.36	466.701	450.046	437.065	445.585	436.899	437.047	419.098	429.739	416.287	406.534	403.784	402.059	395.92	391.723	382.342	377.174	369.491	368.355	365.798	349.681	346.96	337.837	332.372	338.022	330.336
		11.3396	591.299	588.515	571.083	574.102	578.376	573.927	561.064	545.108	541.665	538.353	535.746	521.365	515.221	508.205	502.447	503.051	483.38	484.905	470.163	469.436	459.862	449.796	463.706	445.933	433.91	443.245	434.664	433.904	416.989	427.041	411.51	403.964	401.023	399.687	394.704	389.46	380.615	372.804	366.468	365.469	361.898	346.277	343.24	335.104	329.927	335.299	327.214
		11.3559	592.004	589.356	570.79	574.355	578.044	572.907	561.805	545.788	544.415	539.462	537.79	521.382	514.914	507.867	503.385	502.881	483.625	485.383	472.115	469.905	460.186	450.315	463.595	445.824	435.281	443.998	435	435.586	417.328	426.905	410.531	404.517	402.802	400.409	394.136	390.239	381.253	372.158	366.688	365.752	361.453	346.12	343.219	334.958	329.257	335.707	327.637
		11.3722	593.455	591.098	569.65	574.462	578.063	573.844	562.617	547.373	546.218	541.617	540.444	521.728	515.127	507.694	504.586	502.606	483.842	485.935	472.936	470.484	459.815	450.795	464.435	447.898	436.411	445.276	434.988	436.544	416.527	426.335	411.458	404.919	405.077	401.469	393.265	390.109	381.277	372.898	367.352	366.108	361.93	347.239	344.404	334.451	328.409	336.162	328.16
		11.3886	587.399	586.925	565.467	570.046	574.221	571.356	560.913	544.151	540.298	537.383	536.596	517.656	510.273	502.822	500.631	498.62	480.621	483.17	468.047	467.114	454.056	445.051	461.127	444.092	432.094	440.914	430.531	431.687	411.608	422.077	407.507	400.932	401.852	397.087	388.363	385.248	376.12	368.687	364.269	361.264	358.406	344.704	341.723	331.065	324.861	333.027	324.962
		11.4049	593.478	593.28	572.912	577.322	580.982	578.054	567.256	549.726	544.023	541.977	542.461	524.816	516.954	510.518	507.483	505.403	486.686	489.737	473.578	472.735	459.957	450.049	468.579	449.938	439.391	447.763	437.896	437.131	417.155	429.535	414.918	406.931	407.426	401.803	394.807	391.26	381.334	375.758	370.872	366.785	366.169	351.26	348.938	337.881	332.181	339.559	332.101
		11.4212	586.679	584.248	566.8	571.903	575.191	571.724	560.657	543.485	537.058	534.611	535.436	518.318	509.541	504.494	500.732	499.328	479.595	482.8	467.926	467.091	456.112	445.068	462.835	444.67	435.509	442.187	433.818	431.111	410.941	425.384	408.919	400.464	401.84	396.262	390.37	386.017	375.035	371.337	365.958	361.54	361.554	345.37	344.781	332.838	328.119	333.549	328.027
		11.4375	589.635	585.285	570.401	574.609	577.88	574.029	562.006	545.946	538.172	536.133	536.651	521.376	511.173	507.188	502.329	502.341	481.947	484.452	469.971	470.431	460.478	448.056	463.798	447.096	437.484	443.63	436.644	433.804	413.753	428.156	410.658	402.94	405.026	399.209	392.228	390.242	377.87	375.304	369.301	365.193	363.557	348.904	347.351	335.628	332.141	335.483	330.016
		11.4539	588.764	582.039	567.095	571.671	575.98	571.822	558.608	543.563	535.614	534.007	533.924	519.432	509.881	505.648	499.269	500.58	479.609	481.836	468.424	468.002	458.326	447.348	460.509	445.321	434.271	441.25	434.026	431.212	412.632	424.456	409.098	401.077	402.987	396.85	388.754	388.539	376.51	373.305	366.617	365.31	359.951	346.791	345.033	334.16	328.383	332.977	326.173
		11.4702	587.885	583.587	566.87	571.378	573.916	571.997	558.235	543.082	535.232	532.449	532.867	517.178	510.749	504.79	498.074	500.432	481.396	480.993	468.766	466.176	455.491	448.319	458.224	444.137	433.28	439.87	431.409	429.767	412.962	423.867	407.44	399.501	402.161	396.505	388.519	388.202	375.529	371.678	365.926	363.954	357.507	346.88	344.066	333.875	327.13	332.267	325.84
		11.4865	591.517	588.166	570.424	573.623	575.4	574.222	559.796	545.144	538.207	534.342	535.453	518.815	513.581	506.484	500.149	502.755	484.373	483.342	470.856	468.498	455.973	452.438	460.957	447.254	435.654	443.103	432.655	432.517	416.141	428.295	409.089	401.198	404.027	399.216	392.229	391.474	376.657	373.349	368.819	364.308	359.08	349.589	346.338	336.197	330.243	334.424	327.829
		11.5029	585.514	580.549	563.855	567.238	569.031	568.131	552.567	539.185	533.072	527.743	528.633	511.863	506.149	499.182	493.769	496.486	475.694	477.329	463.801	461.997	449.021	446.958	454.92	441.161	430.309	437.189	425.913	426.62	408.632	422.078	403.26	396.07	397.302	393.341	385.512	385.47	371.121	367.248	362.966	358.503	352.182	342.552	339.883	330.09	322.637	328.855	321.043
		11.5192	589.457	584.698	567.605	570.792	573.078	572.001	555.007	543.92	538.378	533.584	534.155	517.27	510.336	503.836	498.566	501.124	479.362	480.864	466.261	464.825	453.78	450.033	458.604	445.095	435.248	441.216	430.36	431.127	411.061	424.85	408.378	401.195	400.06	398.152	389.779	389.236	375.781	372.094	366.377	363.001	356.989	345.755	342.896	334.153	326.629	333.906	325.089
		11.5355	581.873	578.921	561.722	564.341	569.4	567.772	550.759	539.371	534.626	529.781	529.899	513.051	504.888	499.913	493.171	496.208	475.977	476.145	461.4	461.046	450.792	445.39	454.023	441.033	429.851	436.778	425.305	426.897	406.069	417.964	403.452	396.61	394.631	393.23	386.112	383.587	370.445	368.413	360.358	359.074	353.136	340.761	338.347	328.773	323.343	330.361	322.183
		11.5518	582.406	581.702	564.669	566.688	572.577	570.548	553.9	539.429	535.452	531.314	531.172	514.89	507.221	503.142	494.71	498.866	479.677	478.385	464.021	464.877	452.906	446.953	456.742	442.512	431.29	437.944	425.73	429.464	409.008	419.605	405.195	398.846	396.572	395.189	388.16	385.137	371.268	371.456	362.928	362.621	357.084	342.104	340.899	330.705	325.782	332.64	325.477
		11.5682	580.605	579.004	563.787	564.023	571.141	568.085	552.04	537.064	532.217	531.325	530.061	514.169	507.398	500.654	492.481	496.846	478.188	476.459	462.19	464.138	452.566	444.993	456.185	440.893	429.662	435.603	425.241	427.941	407.124	418.861	404.564	397.257	395.441	394.166	387.485	383.213	369.976	370.3	362.532	361.645	356.923	339.021	339.695	330.983	324.031	330.694	323.121
		11.5845	578.165	575.912	562.732	561.43	570.145	564.79	549.958	536.412	528.347	528.641	527.456	511.918	505.994	497.299	490.917	494.218	476.362	475.227	460.402	460.837	450.701	442.306	454.254	438.738	426.373	433.328	424.968	425.927	404.141	417.076	402.369	394.381	393.734	391.432	385.51	380.632	369.233	368.078	361.673	357.942	353.708	337.537	338.576	329.414	321.059	327.875	320.36
		11.6008	582.01	579.418	563.868	563.769	571.033	566.091	552.618	538.59	528.736	529.516	529.703	515.058	508.406	499.63	493.804	496.525	478.841	478.035	463.73	461.408	452.102	444.369	455.93	440.175	428.1	435.636	428.072	428.172	408.042	419.394	404.138	396.5	395.054	392.925	387.096	383.193	372.537	370.144	364.177	359.274	355.566	342.055	341.019	330.853	323.433	331.06	321.832
		11.6171	575.386	572.79	555.651	557.431	563.086	559.58	548.414	532.768	522.755	522.395	523.939	508.626	500.585	492.785	486.531	489.871	472.888	472.136	457.849	455.797	445.486	438.067	448.338	433.606	421.704	429.336	421.478	422.112	402.406	411.878	397.522	390.443	387.942	387.667	380.562	377.805	366.706	363.837	357.615	353.547	348.958	337.023	334.085	324.432	318.096	325.618	315.06
		11.6335	581.721	578.835	562.226	562.004	568.418	563.687	553.579	537.906	528.373	527.579	529.669	513.244	505.06	498.269	491.454	494.574	478.055	478.384	462.491	460.936	448.936	441.689	453.245	439.051	427.322	435.362	426.997	427.483	407.717	416.388	403.69	394.926	393.901	392.661	386.375	383.535	372.089	368.419	362.617	359.16	354.612	342.341	339.446	329.612	322.744	330.084	321.142
		11.6498	576.775	572.544	557.909	557.718	564.629	559.619	548.715	534.345	523.165	523.514	524.576	507.195	500.043	493.692	486.144	488.201	472.474	474.677	459.055	456.027	444.855	437.181	450.444	434.596	423.365	431.359	423.992	422.975	402.722	412.12	400.257	389.716	390.88	387.894	382.181	378.678	367.508	364.46	357.141	354.688	351.421	337.212	335.049	325.733	317.863	324.936	317.161
		11.6661	578.17	573.832	559.474	561.367	567.906	562.363	551.269	536.915	525.58	526.088	525.372	508.624	502.492	494.692	489.559	489.826	473.767	475.93	461.396	459.084	448.472	439.496	453.965	437.127	424.837	432.019	425.135	425.114	403.019	415.046	401.786	391.376	392.865	390.817	383.162	379.851	369.177	367.864	359.019	356.725	354.719	339.125	336.847	327.023	321.422	326.674	319.839
		11.6825	578.918	574.278	558.691	562.079	567.786	562.564	551.362	535.551	527.557	527.692	525.509	509.522	502.903	492.671	489.59	491.638	472.755	476.359	460.589	458.797	449.116	439.118	454.324	437.764	424.812	431.902	423.393	423.756	402.615	415.718	403.104	392.621	392.198	390.933	381.64	379.4	370.413	368.4	359.353	356.96	355.848	339.13	337.101	326.127	323.087	327.401	320.263
		11.6988	572.839	571.229	554.598	559.917	564.289	559.322	547.399	530.886	526.223	523.501	521.422	503.649	499.07	488.229	484.787	488.795	467.816	472.766	457.48	454.495	444.514	434.987	448.553	433.155	421.977	427.551	418.619	417.18	399.06	411.497	398.654	390.583	388.06	386.7	377.488	375.425	367.273	364.681	356.176	352.361	352.079	334.621	332.717	323.319	318.546	323.731	316.289
		11.7151	577.503	576.607	558.808	564.557	567.903	562.194	551.097	533.166	531.473	527.482	525.337	506.11	502.403	492.112	488.781	490.837	469.996	475.839	460.841	458.246	446.874	438.103	450.175	435.254	427.661	430.995	422.521	420.074	404.311	414.21	401.268	393.972	392.349	390.233	382.193	380.322	370.612	367.068	359.939	354.809	354.997	338.668	336.688	327.413	320.318	328.396	319.325
		11.7314	570.492	568.536	552.269	558.184	562.308	556.634	545.015	526.693	525.475	522.271	519.871	499.92	495.236	487.031	483.39	482.882	464.063	470.074	454.748	453.129	441.409	433.366	443.093	428.535	422.082	426.254	416.792	415.959	400.615	408.176	394.97	386.873	387.431	384.356	375.071	376.512	364.549	360.725	353.889	349.022	350.002	333.45	332.098	321.873	313.615	323.435	314.901
		11.7478	575.538	574.087	557.454	562.259	567.227	561.68	548.837	531.047	528.914	525.515	524.83	505.926	499.943	493.548	489.952	487.495	470.177	474.229	458.701	458.419	446.996	437.67	447.008	434.657	424.915	430.988	421.312	421.497	406.443	413.838	398.967	390.952	391.542	388.536	379.152	381.006	368.097	364.816	357.725	352.968	354.258	338.471	336.402	325.376	318.125	326.587	320.486
		11.7641	574.255	571.647	554.105	558.384	563.33	558.761	545.677	528.469	525.871	522.714	521.074	504.001	495.823	490.251	487.007	484.579	469.141	471.196	453.925	454.29	445.604	434.988	444.972	434.016	421.256	427.745	419.158	419.346	404.12	411.218	396.073	389.375	388.189	386.224	378.416	377.498	364.658	361.693	354.462	349.791	349.871	336.41	332.796	321.642	316.5	323.058	318.088
		11.7804	573.333	570.559	552.977	558.45	562.622	559.562	545.18	528.979	525.608	523.57	518.639	503.465	495.363	490.546	485.978	485.275	469.739	470.981	453.955	452.055	444.907	435.587	445.259	434.065	420.381	426.507	419.186	418.438	403.038	409.994	394.678	389.513	387.928	386.569	378.695	376.132	364.701	361.096	355.021	350.075	348.859	335.611	332.134	320.872	316.084	322.983	318.394
		11.7967	576.267	572.373	553.48	559.418	564.648	561.559	546.354	531.46	527.745	526.871	519.707	505.809	498.955	492.684	487.46	487.891	471.002	471.323	457.55	453.726	445.666	437.747	448.107	435.587	423.043	428.58	421.19	420.572	405.065	412.414	396.411	391.348	390.049	388.373	381.751	376.584	366.527	362.312	357.523	352.639	350.2	337.152	333.325	322.694	318.001	325.574	318.171
		11.8131	569.918	564.622	546.365	553.248	558.17	554.239	541.061	525.925	521.97	519.712	513.073	498.799	493.969	486.193	479.536	481.454	464.952	463.577	451.522	448.543	438.416	432.216	442.396	428.875	417.842	421.846	415.107	414.148	398.089	406.745	389.091	384.592	382.837	381.039	375.803	369.445	359.599	355.933	350.856	348.108	343.19	329.539	325.829	317.692	311.891	320.097	310.035
		11.8294	573.991	570.664	552.006	558.003	562.092	557.04	546.747	529.256	525.625	522.064	519.742	504.073	498.674	492.115	483.548	487.433	469.349	468.578	455.104	452.949	441.464	436.347	446.314	432.942	422.986	425.688	420.319	419.127	402.134	410.466	392.946	387.655	385.64	385.654	379.887	374.548	364.228	360.592	355.543	353.351	346.779	332.669	330.687	322.194	315.659	325.403	314.018
		11.8457	568.215	567.031	548.874	554.485	558.257	553.959	542.925	525.33	522.088	518.956	517.506	501.74	494.543	488.672	481.807	484.85	466.684	465.426	451.385	450.033	439.06	432.752	442.515	430.607	420.447	423.682	417.379	417.015	398.817	406.816	390.142	384.267	381.843	382.789	377.452	372.13	361.317	357.223	351.798	350.239	343.104	330.459	327.622	319.932	311.877	322.099	312.792
		11.8621	569.679	570.652	552.043	558.579	560.692	558.895	544.541	528.613	524.029	522.159	518.697	504.634	497.796	491.414	487.278	487.853	471.213	468.289	454.548	452.738	442.084	434.557	445.248	434.201	422.159	427.922	420.452	419.303	400.299	409.141	393.019	386.984	385.126	385.331	379.568	375.137	364.161	360.53	354.027	352.31	347.687	334.945	330.054	323.825	314.822	324.116	317.046
		11.8784	567.465	567.393	548.691	553.719	557.343	556.393	540.625	526.602	520.839	520.469	515.308	502.535	494.608	487.542	484.805	484.852	468.348	466.306	452.196	448.412	438.997	430.916	442.534	431.346	418.042	426.093	417.858	416.259	396.937	406.083	390.776	385.25	383.286	384.07	375.638	373.123	363.025	358.881	351.335	349.419	346.961	331.698	328.592	321.11	313.278	320.444	313.545
		11.8947	565.466	564.04	547.6	551.612	555.925	554.409	538.964	525.332	521.366	517.918	513.699	500.738	491.335	484.585	481.845	483.103	466.554	466.167	451.999	446.549	436.085	429.217	439.967	428.696	414.468	423.766	415.298	412.702	395.925	404.492	389.138	383.719	381.218	382.175	373.51	372.092	361.79	357.457	348.473	347.428	342.839	329.099	328.019	319.31	311.399	318.624	311.536
		11.911	569.199	568.155	551.602	555.459	560.546	557.06	542.702	529.526	525.747	520.291	518.3	503.634	494.9	489.452	483.915	486.724	470.48	469.933	456.388	451.025	439.898	432.599	442.417	431.397	418.14	427.937	418.74	415.736	401.268	407.278	392.541	387.222	383.875	384.046	377.114	375.237	364.474	360.807	350.883	350.125	344.66	333.255	332.621	321.838	314.19	321.238	314.325
		11.9274	561.94	561.983	544.305	548.593	555.368	551.126	535.594	524.866	517.939	513.918	512.576	496.203	489.511	484.9	476.772	479.272	463.742	462.593	449.615	445.326	435.081	426.365	435.708	425.214	414.06	423.835	412.022	410.488	396.478	400.812	387.184	380.545	377.182	376.902	371.917	367.785	357.259	353.985	345.118	344.461	338.9	327.263	326.748	314.702	308.78	314.691	307.866
		11.9437	567.777	568.119	548.878	552.789	560.399	555.248	539.845	528.739	520.092	517.639	516.935	500.568	494.211	490.243	482.855	482.926	467.827	466.452	452.036	449.565	438.705	430.903	439.51	429.886	419.609	427.855	415.424	415.746	401.007	406.292	393.403	383.975	383.48	381.327	377.65	371.467	360.631	357.512	350.285	349.437	343.574	331.915	331.262	318.732	313.721	318.902	313.1
		11.96	566.971	565.451	546.192	549.931	557.04	553.213	537.804	525.783	517.218	515.587	515.156	497.748	491.052	486.05	480.626	479.977	463.621	463.878	448.591	447.492	435.711	428.399	437.689	427.594	418.461	423.643	414.061	413.689	397.375	404.231	392.464	381.354	382.352	379.319	376.436	368.94	358.831	354.832	348.996	347.934	341.969	329.739	328.573	316.762	311.619	317.076	312.067
		11.9764	568.094	566.232	547.286	551.911	557.992	555.026	540.233	526.138	517.68	516.646	516.265	497.856	491.345	486.579	480.691	480.09	463.337	463.982	450.924	448.584	436.313	428.729	440.106	427.193	419.569	423.192	414.711	413.847	397.336	403.64	393.368	381.453	381.833	380.08	377.43	369.53	360.474	356.994	350.434	349.35	342.837	331.216	327.758	317.73	311.692	319.071	313.473
		11.9927	567.476	563.341	545.754	550.982	556.166	552.935	540.751	524.51	516.814	516.872	515.873	497.812	491.14	485.418	480.478	479.131	462.823	462.359	451.299	447.293	436.018	429.071	439.616	426.439	418.436	422.592	413.289	413.657	395.847	403.619	392.697	380.489	380.329	379.26	376.629	369.669	358.966	358.296	350.763	346.909	342.297	331.097	326.766	316.814	310.905	319.14	312.525
		12.009	563.187	559.613	543.468	549.251	552.974	550.798	538.777	523.107	516.651	514.228	512.133	495.456	488.757	482.72	479.24	477.694	460.672	461.214	449.24	445.906	434.879	427.875	437.575	424.415	415.7	419.897	410.819	411.671	392.267	402.663	390.692	377.788	377.956	377.751	374.394	368.36	354.8	355.835	349.029	343.163	340.483	329.899	324.259	314.401	309.147	317.248	309.8
		12.0253	568.653	566.528	548.289	554.625	558.342	555.629	543.613	527.571	522.612	517.931	515.342	499.475	494.872	488.456	483.815	482.354	465.136	465.233	452.344	450.772	439.782	431.819	442.535	428.322	418.736	424.872	416.12	414.856	397.156	407.092	394.817	382.996	383.833	383.37	378.39	374.191	358.328	359.597	353.189	347.783	345.887	335.011	329.252	318.361	313.337	321.363	314.139
		12.0417	563.057	561.565	543.642	548.148	553.231	550.354	537.316	520.948	516.75	511.23	509.205	493.316	490.198	482.595	476.965	475.762	459.675	459.521	445.351	445.545	434.297	426.169	437.387	422.68	412.067	420.427	410.573	407.923	392.877	401.349	387.799	379.352	380.152	377.715	371.954	369.713	352.567	354.027	347.56	342.482	341.547	328.443	323.157	313.107	308.686	314.775	308.713
		12.058	565.952	567.267	549.282	550.51	555.842	553.731	539.786	523.359	519.19	512.624	512.045	497.215	495.236	486.234	481.004	479.289	464.573	463.611	448.183	449.741	438.303	430.02	441.276	426.142	416.535	423.989	414.234	410.656	396.432	406.036	390.269	383.472	384.476	381.519	375.379	372.213	357	357.68	350.96	346.899	344.812	331.347	326.129	316.474	313.094	316.511	311.435
		12.0743	562.614	563.657	544.896	546.304	551.032	551.439	536.802	521.274	516.551	510.021	510.277	495.309	493.527	482.015	479.881	476.102	461.831	459.699	445.231	446.823	435.644	427.779	438.579	424.725	414.943	421.685	412.551	408.648	393.339	405.103	387.962	380.58	382.652	379.84	373.023	368.698	356.084	355.359	348.782	345.275	342.464	329.367	325.095	314.091	310.34	314.39	308.236
		12.0906	560.801	561.114	544.04	546.849	550.435	552.203	535.888	521.622	515.717	510.335	509.975	494.525	490.213	479.557	480.829	474.931	460.434	459.238	445.265	445.895	435.032	427.652	438.136	424.914	414.353	421.752	410.875	408.698	391.555	404.522	387.768	379.526	381.915	379.585	373.282	368.797	357.04	354.852	347.121	345.311	342.558	329.653	325.911	313.214	308.743	314.143	308.5
		12.107	565.597	563.009	547.114	549.48	552.987	554.243	537.553	523.195	517.996	514.159	513.569	496.964	491.511	481.605	483.153	477.552	462.358	462.531	448.554	448.294	437.725	429.606	441.143	427.358	417.758	423.212	412.662	411.817	393.046	405.73	390.195	382.119	382.932	382.525	376.835	372.237	360.979	357.057	349.373	348.531	345.173	332.292	328.99	316.269	310.448	315.582	312.568
		12.1233	562.883	558.366	543.603	546.867	548.56	550.291	533.783	519.089	514.585	510.796	510.266	493.21	487.788	477.816	479.187	472.669	459.58	460.078	444.925	443.913	433.675	425.092	437.64	422.724	414.394	417.801	408.393	408.588	388.786	400.86	385.853	379.617	378.17	377.764	373.326	367.546	357.428	353.997	346.502	344.074	341.109	327.876	325.193	313.051	305.756	312.532	309.68
		12.1396	566.965	563.999	548.493	551.721	552.761	553.911	537.78	522.069	518.654	516.51	514.143	497.563	492.366	482.977	483.272	476.863	463.985	464.007	448.099	445.819	436.915	429.496	441.541	426.42	417.189	422.333	412.926	413.713	393.637	404.536	390.143	384.36	381.923	380.578	377.429	370.367	361.06	358.602	350.253	347.876	344.352	331.039	329.529	315.609	309.964	317.167	313.295
		12.156	559.799	559.445	542.244	545.262	547.966	549.146	532.415	517.065	515.114	512.733	509.487	492.625	485.772	478.086	476.729	473.298	457.97	458.577	442.919	440.832	432.955	425.631	436.263	422.025	410.982	418.653	408.598	409.968	390.695	400.347	385.585	379.6	377.145	376.135	372.339	365.442	355.142	352.632	344.559	342.806	338.443	325.574	323.987	308.796	307.301	312.287	306.553
		12.1723	561.47	563.932	544.788	546.98	550.867	551.336	535.277	521.33	517.662	513.454	511.217	495.518	487.815	482.66	478.484	477.316	461.242	462.109	446.766	444.199	436.471	428.04	437.528	425.206	412.783	421.744	410.256	412.554	394.776	403.115	389.001	381.577	379.148	380.255	374.53	367.985	356.598	354.537	347.388	344.206	339.924	327.463	325.174	311.145	311.05	315.856	307.459
		12.1886	562.241	562.4	542.35	542.597	548.972	547.582	534.11	520.738	515.163	512.556	510.835	494.655	486.617	482.194	477.572	476.735	459.171	461.185	445.875	443.72	433.725	426.971	436.429	424.227	411.749	420.732	410.488	412.619	393.906	401.072	388.072	379.795	376.679	378.742	372.787	367.383	354.97	352.704	346.55	344.217	339.438	326.321	322.293	311.086	310.172	315.117	306.349
		12.2049	559.544	559.544	541.032	541.361	548.041	545.507	531.886	518.6	512.892	510.596	510.614	492.728	483.838	478.815	476.667	476.029	457.463	459.856	445.223	443.15	431.552	424.661	436.519	422.744	411.749	419.181	409.842	411.836	391.769	399.165	385.993	379.018	374.738	375.445	370.325	366.402	353.21	350.869	344.833	344.297	338.502	326.455	320.644	309.896	308.966	313.076	305.539
		12.2213	564.146	563.151	544.962	546.501	552.347	549.857	535.19	522.213	516.956	514.396	515.527	496.965	488.558	481.308	479.975	480.073	460.849	464.644	449.793	446.661	434.913	427.279	440.806	426.772	416.777	423.182	413.132	415.447	395.108	403.631	390.704	383.13	380.38	379.453	373.015	371.119	357.795	355.281	348.886	346.998	341.79	330.623	325.082	314.679	312.121	317.416	310.641
		12.2376	558.835	555.852	538.652	541.638	547.891	546.849	530.166	517.562	513.421	510.063	510.696	491.743	483.8	475.728	474.497	474.259	454.251	460.212	443.824	441.188	430.649	422.29	435.901	422.239	410.728	417.806	407.416	409.165	388.968	399.48	385.912	377.591	376.621	374.058	367.029	365.837	352.275	350.801	342.74	341.231	336.145	325.775	320.417	310.062	305.999	313.224	306.316
		12.2539	563.126	559.988	543.38	546.763	552.727	550.315	533.372	520.985	517.292	513.899	514.698	496.159	487.661	481.631	477.987	477.368	458.342	463.509	447.444	444.024	435.219	425.823	439.256	426.981	413.533	421.352	410.568	412.435	393.523	404.109	389.853	381.083	380.288	376.999	370.923	368.499	355.48	354.993	346.323	345.797	340.972	331.334	324.511	313.498	309.901	317.158	309.225
		12.2703	560.752	556.15	538.621	544.15	549.37	547.16	529.209	517.54	513.109	510.617	510.238	492.803	484.355	477.539	473.477	473.09	455.687	459.111	444.951	440.914	431.81	422.863	434.503	423.597	410.956	418.533	408.119	408.964	391.876	400.811	387.559	377.902	376.801	373.817	367.659	365.411	352.42	351.617	344.112	341.886	338.804	328.649	321.087	310.482	307.922	312.929	305.872
		12.2866	561.112	557.629	540.278	547.241	550.814	550.516	529.434	519.309	513.255	510.795	509.815	493.788	485.569	477.654	474.683	475.021	458.59	460.08	446.581	442.129	433.21	424.411	433.787	423.22	412.357	420.024	410.325	409.85	392.785	401.36	388.406	380.015	378.122	375.217	369.163	367.178	353.271	352.344	346.232	341.975	340.489	328.005	322.476	312.477	309.86	313.346	307.434
		12.3029	563.086	559.607	542.812	548.541	551.331	550.835	530.086	521.362	513.73	512.426	511.688	495.432	487.937	479.939	476.26	477.402	459.942	460.876	447.495	442.486	435.063	426.155	435.222	423.342	413.595	421.626	413.154	412.037	393.948	402.488	388.896	382.876	379.67	375.905	370.622	368.101	355.351	353.661	348.596	343.807	342.679	328.206	324.006	314.472	309.871	315.315	309.696
		12.3192	556.359	553.808	538.641	543.236	547.711	544.773	525.943	517.424	510.285	508.635	507.435	490.172	483.715	476.143	472.163	473.553	455.138	456.526	443.055	439.182	432.147	422.828	432.998	419.853	409.215	417.317	408.242	407.297	389.93	396.512	384.327	378.667	375.561	371.59	365.84	363.638	352.332	348.665	344.563	340.401	338.759	324.599	320.041	310.671	304.794	311.452	305.923
		12.3356	561.315	559.179	543.502	546.45	551.392	548.665	530.309	521.754	515.981	512.882	511.34	495.156	488.327	481.992	477.512	478.537	459.539	460.857	446.979	445.305	435.741	427.237	437.897	426.033	413.113	422.35	411.863	412.157	393.59	401.511	389.203	382.149	381.159	377.101	370.57	368.9	356.432	353.711	349.821	344.414	342.348	329.519	326.185	315.929	310.215	316.864	310.451
		12.3519	558.241	555.327	538.381	540.662	547.554	545.682	528.778	518.544	512.982	509.371	507.451	491.852	484.498	478.213	473.079	474.938	455.261	456.953	443.876	441.755	431.174	422.771	433.174	422.441	410.863	419.379	409.073	408.583	389.581	399.363	386.011	377.347	377.388	373.928	368.12	364.109	351.678	351.897	346.915	340.166	337.562	325.267	324.432	312.123	306.566	313.196	306.632
		12.3682	561.78	559.92	542.406	544.419	552.692	548.681	532.946	521.675	515.397	513.222	510.437	493.534	488.347	481.755	476.332	478.599	458.655	461.611	446.955	444.714	434.506	424.262	436.4	423.95	415.113	421.651	413.251	411.374	392.319	402.151	388.642	379.372	378.603	377.921	371.315	366.627	354.549	355.725	349.705	344.051	340.226	326.548	328.671	314.015	309.25	315.693	308.714
		12.3845	561.668	559.728	540.391	543.241	550.069	547.349	531.014	518.66	513.893	511.529	508.742	491.998	487.754	480.045	474.503	476.23	456.788	459.609	445.078	444.83	433.057	422.833	435.142	422.234	412.76	418.601	412.232	409.583	390.405	400.477	387.541	377.69	377.752	377.951	367.961	366.342	353.675	354.151	348.602	343.473	339.919	323.738	325.644	312.556	307.657	312.956	306.818
		12.4009	559.637	559.777	539.293	543.005	548.891	548.861	531.23	516.849	513.199	510.139	507.455	491.8	487.029	477.791	473.938	474.627	457.067	458.227	445.701	444.496	432.797	424.056	434.105	421.487	411.817	417.744	410.668	408.834	390.45	399.458	387.406	377.581	378.976	377.336	367.16	365.839	354.078	352.963	347.848	343.318	340.419	323.479	323.154	313.288	306.441	311.595	306.86
		12.4172	562.49	562.533	541.812	546.484	550.888	552.988	533.663	520.14	515.272	512.452	510.359	495.048	490.551	480.123	477.502	477.698	460.708	461.264	448.185	446.505	435.311	428.082	437.51	424.016	416.879	421.315	412.573	412.673	394.933	403.181	388.931	381.05	381.031	379.316	372.439	369.475	357.927	356.278	350.118	345.759	343.346	326.783	325.854	316.605	309.12	314.919	309.879
		12.4335	554.531	554.234	535.171	541.644	544.615	546.828	527.364	515.815	509.961	506.121	504.627	489.252	484.536	473.622	471.222	471.519	454.728	455.537	441.245	441.451	428.864	423.177	432.665	418.215	413.024	415.087	407.851	408.077	390.352	398.181	382.702	376.304	373.723	372.062	367.428	365.299	353.583	351.106	344.229	339.072	336.103	321.34	320.125	310.708	304.164	308.825	303.928
		12.4499	557.809	559.207	540.931	547.289	549.358	549.851	531.476	521.642	514.257	510.406	508.827	492.645	490.364	478.244	476.07	476.627	459.824	460.767	445.529	445.946	433.909	427.159	436.919	420.786	416.419	420.267	413.207	412.238	394.055	402.571	387.426	381.387	377.844	375.914	369.881	370.592	358.24	356.025	348.026	343.827	340.652	326.396	324.514	313.851	308.695	313.354	308.221
		12.4662	556.431	557.318	538.629	545.126	547.37	546.4	531.111	519.342	510.986	508.084	507.118	488.772	489.71	475.795	473.724	474.279	456.723	457.851	444.682	443.341	432.717	423.883	435.124	417.466	412.822	419.506	410.363	408.655	390.811	401.613	385.2	378.649	376.082	375.598	366.824	368.52	355.372	354.792	345.404	341.777	338.742	324.054	322.463	311.18	305.414	311.247	305.946
		12.4825	558.709	559.822	540.97	547.59	549.854	547.621	533.153	521.021	512.428	508.918	508.664	490.493	491.146	477.323	476.367	475.72	457.868	459.356	446.237	444.426	434.496	425.602	436.106	419.258	413.548	421.108	409.941	409.254	391.363	403.419	387.604	379.467	378.034	378.014	369.082	368.447	355.932	355.306	345.743	342.596	339.165	323.819	324.111	312.716	306.479	313.424	306.871
		12.4988	560.344	560.471	542.454	547.431	549.794	547.556	533.644	522.345	513.795	511.003	509.769	494.701	490.254	479.376	477.827	476.426	458.763	460.411	445.261	444.635	435.271	426.439	436.228	420.752	414.179	421.334	409.938	410.25	392.683	403.901	389.497	380.148	378.65	379.167	370.363	368.464	356.482	354.696	346.146	344.58	340.759	324.533	324.54	313.889	309.021	315.215	307.128
		12.5152	555.907	556.73	540.145	543.42	547.188	544.276	531.167	519.381	510.963	508.547	507.374	492.914	485.777	476.335	474.317	473.688	455.58	457.881	442.759	442.153	432.272	424.101	434.021	420.555	412.27	417.851	407.824	407.782	390.443	399.822	386.823	377.188	375.436	375.859	368.006	365.155	353.746	351.572	343.31	342.231	339.311	323.008	322.242	310.872	307.211	312.049	304.959
		12.5315	561.042	561.293	543.956	545.227	550.52	546.326	532.773	521.726	513.317	510.99	509.973	495.451	487.905	479.187	477.521	477.318	457.892	461.4	445.793	444.457	434.707	427.49	436.66	424.943	413.925	420.797	410.577	410.254	394.081	401.983	389.306	381.135	377.871	377.754	371.019	367.811	355.75	353.988	346.33	344.646	342.4	327.176	326.207	313.592	308.542	314.26	309.054
		12.5478	557.363	556.889	539.101	539.83	546.374	541.921	529.348	517.252	509.241	507.386	505.064	491.206	482.807	475.132	473.187	472.456	453.354	455.79	441.36	440.254	430.045	422.166	432.895	420.87	408.996	418.095	406.654	406.381	390.403	398.471	384.428	377.571	373.198	373.571	366.616	363.41	351.372	348.968	342.42	340.768	337.891	323.464	322.72	311.025	303.458	310.294	305.915
		12.5641	561.881	561.745	542.83	545.597	551.707	546.409	535.253	521.657	513.727	511.522	509.915	495.457	488.136	479.169	477.37	477.302	458.888	459.033	446.294	444.524	434.95	425.644	437.353	426.39	412.627	421.938	410.446	410.884	393.748	403.253	387.323	380.982	378.432	377.784	370.599	366.836	356.361	353.663	346.753	344.944	342.253	326.097	328.253	316.931	309.221	314.937	308.834
		12.5805	561.606	560.281	538.789	545.276	549.69	544.594	533.593	519.407	512.547	510.489	509.672	494.939	486.814	477.412	474.949	475.356	457.605	458.24	444.835	443.769	433.284	423.966	434.89	425.114	411.593	419.349	408.156	410.073	391.799	402.362	384.834	378.659	378.629	377.515	369.134	365.044	355.823	352.427	345.042	344.014	339.256	323.953	327.324	315.865	309.373	314.295	305.02
		12.5968	559.636	559.205	537.826	545.938	548.523	545.688	532.136	518.837	512.43	509.642	509.506	493.494	485.229	476.909	473.437	474.903	456.802	458.6	444.299	445.037	430.686	422.703	433.205	422.432	410.923	418.36	406.935	409.144	390.209	400.33	384.608	376.959	378.525	377.182	367.716	363.705	354.927	351.007	344.275	342.782	337.661	323.855	325.556	313.64	308.808	313.243	304.59
		12.6131	562.532	561.991	542.305	548.004	550.594	549.685	533.209	521.67	514.753	511.517	512.711	495.104	488.939	481.271	476.349	478.647	459.879	460.467	447.187	446.653	431.803	425.902	436.048	423.481	412.143	419.542	410.233	411.472	392.932	401.805	388.811	379.6	380.544	379.246	371.266	367.352	357.049	352.796	346.81	344.826	341.207	327.651	327.705	315.76	311.391	315.775	307.252
		12.6295	556.01	555.582	538.395	542.755	545.364	544.527	528.321	515.55	509.713	507.03	507.636	489.189	484.31	477.476	471.82	473.09	456.172	455.581	443.262	441.587	427.217	422.099	432.878	417.249	407.959	414.966	405.66	407.372	388.92	397.278	384.515	375.511	374.371	374.375	367.12	363.3	351.542	348.534	340.767	340.035	337.36	323.866	323.35	312.449	305.572	310.966	302.004
		12.6458	558.824	559.238	541.672	545.879	548.827	546.934	531.652	518.491	513.106	509.761	510.859	492.801	487.355	481.201	475.861	476.977	460.017	459.503	447.249	445.706	431.417	424.717	437.137	421.119	411.972	419.182	408.45	411.314	390.995	401.69	387.58	379.545	377.043	377.743	370.517	366.292	354.058	353.398	343.307	343.892	340.093	327.873	325.923	315.502	306.856	313.374	305.542
		12.6621	557.907	556.4	539.426	541.677	546.565	544.79	529.966	516.926	512.103	507.65	507.958	492.116	484.173	478.747	473.851	474.509	457.077	456.592	445.68	443.813	429.285	422.577	435.122	421.355	411.442	417.27	407.484	410.471	388.162	399.748	385.22	378.945	376.02	376.451	368.752	364.179	353.024	351.229	340.901	342.617	337.479	326.48	323.294	312.503	305.324	311.423	304.426
		12.6784	561.613	559.63	543.55	545.4	550.125	549.242	534.241	521.304	515.378	511.124	509.262	495.799	485.559	481.561	477.297	476.857	459.963	460.548	449.103	446.724	432.058	424.586	438.018	425.598	415.674	420.049	411.706	413.173	392.695	402.707	387.188	382.27	379.055	380.576	370.212	367.498	356.973	354.19	343.509	345.114	341.771	328.802	326.043	315.067	308.928	313.953	307.652
		12.6948	563.236	560.052	543.792	544.847	549.581	548.699	533.379	522.244	513.688	510.679	510.024	494.319	484.785	481.721	477.677	477.432	459.322	459.869	447.279	446.233	431.509	423.243	437.527	426.047	415.123	419.971	411.514	412.153	392.996	403.321	386.57	381.774	377.869	379.956	369.326	367.365	356.793	354.195	344.68	343.585	341.603	327.859	324.952	314.181	308.008	313.594	306.486
		12.7111	561.131	557.385	542.131	543.459	548.138	546.32	532.19	520.921	512.413	508.413	509.736	490.889	483.046	478.84	477.51	475.83	459.363	457.118	444.81	445.993	430.585	422.397	435.859	423.799	413.324	417.951	408.728	409.146	391.498	401.203	384.341	379.746	377.037	376.688	368.402	365.223	355.374	351.848	344.796	340.661	338.864	326.071	322.728	311.273	306.307	312.53	305.311
		12.7274	565.78	561.102	545.694	548.634	550.897	549.398	535.494	525.16	518.164	513.452	513.605	494.899	486.904	481.875	482.429	479.526	465.106	460.175	449.328	449.894	435.33	427.249	440.229	427.009	418.086	421.871	411.527	411.543	397.359	404.964	388.313	383.034	381.448	379.748	373.879	369.379	359.616	356.277	350.571	345.501	342.463	329.942	326.809	315.122	311.292	316.034	309.812
		12.7438	561.252	555.612	540.683	544.722	545.785	545.235	530.43	520.824	514.784	511.839	509.415	491.201	482.717	477.288	475.43	474.614	459.476	455.593	445.691	445.191	432.401	424.267	436.274	423.747	414.851	418.871	407.161	407.235	393.646	399.897	385.285	378.14	375.633	375.508	370.093	366.1	354.238	352.272	346.159	342.521	338.148	326.668	322.73	311.876	308.244	311.652	306.18
		12.7601	565.182	560.817	545.636	549.762	552.3	550.579	535.519	524.589	519.033	516.257	513.641	496.652	488.85	481.822	477.793	478.11	463.336	461.016	449.965	449.663	437.233	429.555	438.365	428.631	417.618	422.347	411.492	410.903	396.323	401.833	390.273	381.721	379.162	379.409	373.189	371.056	358.486	356.879	348.423	347.119	342.995	332.207	326.48	316.725	312.392	315.98	311.197
		12.7764	563.628	558.28	543.159	547.16	551.345	548.879	534.191	523.337	515.934	513.885	511.386	495.243	486.975	479.924	476.24	475.776	460.918	458.979	447.543	447.504	434.763	429.931	435.902	427.621	414.817	419.679	409.932	410.01	395.319	400.258	389.065	379.724	377.681	377.25	372.186	369.585	357.756	356.739	347.13	345.788	341.434	329.981	323.84	315	311.192	314.541	309.52
		12.7927	561.942	558.54	543.804	547.469	551.765	549.774	534.61	524.154	515.164	514.241	511.228	494.343	486.47	479.369	477.921	476.196	461.508	459.436	447.793	447.642	435.599	429.78	437.553	427.104	415.621	419.142	410.894	411.795	395.912	401.418	388.795	379.005	377.322	376.789	371.822	369.453	357.946	357.133	348.359	344.735	341.023	329.143	323.46	314.883	311.55	314.465	308.248
		12.8091	564.16	562.328	546.065	549.144	552.902	552.694	536.626	525.18	516.442	516.616	513.678	496.911	490.072	482.484	481.768	478.314	464.258	463.164	451.095	448.707	438.371	428.945	440.958	428.782	418.613	421.901	413.461	415.142	397.461	403.73	391.104	381.684	380.293	379.95	372.987	371.317	359.814	359.51	350.13	346.185	343.275	331.448	325.85	317.72	312.7	316.207	310.48
		12.8254	559.355	558.131	541.756	545.338	548.69	549.025	533.763	520.775	511.618	511.513	509.944	493.993	487.469	479.733	477.043	474.639	459.716	460.147	448.744	445.47	434.499	424.37	439.052	426.129	415.321	418.863	409.959	412.424	392.49	399.758	388.936	378.626	378.59	376.074	369.821	366.999	355.264	355.077	345.059	342.28	339.28	327.246	322.337	312.505	307.526	314.033	307.471
		12.8417	564.046	561.822	546.646	549.749	552.88	552.069	538.417	524.942	514.99	513.167	512.992	497.449	491.682	485.442	479.874	479.843	464.169	464.023	452.102	450.81	438.156	427.172	442.119	428.925	418.997	421.933	413.554	415.635	393.906	403.308	393.201	382.889	381.939	379.753	373.496	370.064	358.396	357.23	348.174	346.121	342.687	330.412	326.735	315.332	310.597	318.604	310.102
		12.858	561.647	557.556	543.119	545.89	550.155	548.6	536.076	522.39	513.381	510.475	508.6	495.335	489.649	484.443	476.513	477.541	461.312	461.871	446.641	447.803	436.157	425.42	438.707	425	415.898	419.279	411.259	411.414	391.349	403.272	389.067	380.701	378.431	376.747	371.441	367.83	355.819	353.505	345.661	344.584	340.28	326.955	324.003	315.194	307.256	315.247	307.871
		12.8744	562.88	561.031	546.514	547.938	553.922	551.677	538.453	524.294	518.927	513.302	510.293	498.344	492.968	487.02	479.661	480.651	463.861	465.919	448.046	449.927	439.81	430.324	441.42	428.602	418.111	421.759	414.279	412.851	395.202	406.923	390.843	382.705	380.172	378.142	374.229	370.673	357.635	355.378	349.012	346.82	341.902	328.935	325.457	318.041	309.566	316.947	311.371
		12.8907	563.157	560.683	545.326	546.231	552.758	550.605	536.484	522.094	518.774	511.645	509.353	497.703	492.489	486.154	479.051	479.197	462.904	465.135	447.382	448.492	438.004	428.406	440.49	428.247	417.454	421.303	413.672	411.593	394.301	404.391	389.191	382.215	379.7	377.429	372.271	369.882	355.846	353.841	349.001	345.488	339.943	328.858	325.132	315.987	309.503	316.146	310.206
		12.907	559.595	556.235	543.657	544.396	550.692	547.491	534.183	521.189	515.205	508.662	506.736	495.137	489.026	483.25	475.699	475.246	459.603	460.987	445.256	446.138	434.522	424.781	437.745	424.8	414.836	420.046	410.638	409.127	390.668	400.438	385.13	380.316	377.654	375.077	367.985	366.216	352.337	350.451	346.504	342.805	338.242	326.101	322.858	312.751	306.114	313.18	306.984
		12.9234	562.48	559.625	548.589	547.857	553.981	548.489	538.35	525.952	516.724	512.265	510.345	497.298	490.819	485.457	480.204	478.009	461.791	463.572	448.615	448.763	436.94	427.918	439.42	426.941	416.354	424.065	412.802	411.74	392.662	402.201	387.941	382.577	381.075	378.174	369.807	367.809	355.198	353.302	349.473	345.403	342.765	328.918	325.36	315.555	308.349	316.023	308.845
		12.9397	559.064	555.868	542.68	543.969	549.929	545.619	534.838	522.047	513.419	509.703	507.048	492.795	486.488	481.518	479.334	474.006	457.06	458.282	445.253	443.599	433.315	425.882	436.182	423.218	411.752	421.654	408.125	408.484	390.002	398.654	386.349	378.606	378.458	374.373	365.899	364.751	353.091	350.633	346.727	341.747	339.047	326.001	322.311	312.272	305.999	312.838	304.888
		12.956	562.676	559.784	543.75	548.029	553.459	550.557	536.59	523.892	517.006	513.187	511.813	495.443	489.892	483.965	483.012	477.189	461.251	460.085	449.125	447.283	436.445	430.742	440.027	426.877	416.204	425.335	410.482	412.111	393.37	401.02	390.762	381.695	380.692	378.44	369.977	368.581	357.029	354.858	350.495	344.65	341.17	329.081	325.974	315.243	310.644	315.859	308.581
		12.9723	560.302	558.124	538.886	544.907	550.289	548.056	532.03	520.371	512.737	510.591	510.568	493.506	487.793	481.841	479.349	475.393	459.012	457.124	445.557	446.261	432.562	427.369	437.217	424.95	415.547	422.976	408.835	410.148	390.347	398.943	388.07	378.835	377.861	376.454	368.588	366.284	355.543	353.395	346.831	342.335	338.061	325.675	323.321	312.88	308.124	313.671	306.333
		12.9887	559.765	558.178	538.491	545.535	551.129	547.814	531.184	519.533	511.681	509.489	509.873	492.592	487.294	482.31	479.189	475.447	458.265	457.595	445.44	446.337	432.245	426.113	436.794	424.383	415.525	421.807	409.819	410.021	390.678	400.249	386.653	377.874	376.92	375.492	368.214	365.042	355.816	354.023	345.045	341.98	336.867	325.253	322.333	312.112	307.321	313.841	305.841
		13.005	563.47	559.222	541.576	547.569	552.734	548.346	532.377	519.805	514.222	511.403	511.676	495.225	489.508	484.618	480.942	478.111	460.052	460.249	448.08	448.107	434.427	426.747	438.57	426.347	416.959	423.623	411.974	410.815	393.975	402.119	387.283	379.338	378.224	377.59	369.813	366.469	358.826	356.029	347.032	344.308	338.762	327.502	323.829	313.878	308.668	316.164	308.456
		13.0213	558.888	553.273	537.73	542.763	546.862	544.402	527.937	515.275	510.837	508.097	507.256	492.6	483.911	479.459	474.981	472.577	455.232	455.292	443.724	443.128	430.554	422.345	435.281	422.341	411.229	419.394	407.635	406.376	390.533	397.865	383.776	375.076	373.23	372.975	365.272	362.871	354.933	351.091	342.763	340.264	335.77	322.556	318.864	310.56	304	311.682	304.41
		13.0377	563.132	558.695	543.458	548.738	550.465	549.401	533.401	520.589	516.259	513.69	511.736	498.06	488.214	484.19	478.797	477.508	461.775	461.432	448.962	446.507	436.115	429.058	441.158	425.736	414.157	422.27	412.125	411.501	395.887	402.612	388.909	379.356	377.095	377.853	370.453	368.1	358.266	355.452	347.349	344.841	340.887	326.473	323.701	315.551	309.396	315.716	308.808
		13.054	560.268	556.864	540.938	545.566	546.392	547.331	532.043	520.46	514.606	510.61	510.181	497.209	487.246	481.72	476.585	476.272	459.795	460.02	445.629	443.62	433.421	427.098	439.115	423.776	411.822	419.196	410.525	409.633	393.416	401.053	386.586	377.146	375.176	375.596	369.526	366.445	355.313	353.459	344.202	343.664	337.706	324.033	322.642	312.619	307.667	312.74	306.388
		13.0703	559.745	559.672	544.141	546.073	548.317	549.59	533.405	523.128	515.476	510.528	510.884	497.858	489.306	482.031	478.993	476.959	459.631	460.045	445.292	445.004	433.538	427.361	438.767	425.784	412.466	420.177	410.798	411.424	393.11	402.257	387.734	378.175	376.387	376.509	371.247	366.731	355.896	354.303	345.246	344.399	337.757	324.724	324.603	312.562	308.45	312.68	306.464
		13.0866	559.293	559.869	544.62	544.846	548.089	548.634	532.719	520.893	513.379	510.727	509.364	495.564	488.414	481.07	478.385	476.145	458.653	459.546	443.801	444.102	432.973	425.73	436.857	424.257	411.502	419.874	408.686	411.755	392.685	400.185	386.406	378.35	376.556	375.709	370.98	365.891	355.813	353.455	346.092	343.077	337.494	324.312	323.913	311.538	307.265	312.257	305.632
		13.103	559.036	556.64	541.087	543.824	546.809	546.566	531.135	518.166	511.942	509.28	508.215	492.705	487.025	480.77	474.137	474.398	457.787	458.157	441.423	442.532	431.994	424.093	435.689	422.32	410.001	420.563	408.088	409.836	391.396	397.201	383.136	377.404	375.327	373.093	369.837	363.268	354.124	351.642	344.368	341.678	337.108	322.395	321.019	309.091	304.005	310.554	303.152
		13.1193	563.761	559.427	544.508	547.464	549.953	549.244	533.132	521.703	515.32	512.188	511.945	495.723	491.904	486.324	477.283	479.205	462.009	461.986	445.958	445.613	435.66	428.406	439.107	425.091	412.207	424.213	411.776	412.027	394.201	400.85	386.459	379.761	378.231	376.687	372.297	365.886	356.798	354.468	346.064	344.549	340.521	325.466	323.783	311.948	306.533	313.348	306.115
		13.1356	559.197	554.739	540.412	542.056	546.463	545.96	529.191	518.067	511.129	509.456	508.689	492.739	489.049	482.006	474.431	475.788	458.469	459.948	444.006	441.693	432.132	425.387	435.19	421.931	408.278	419.635	406.699	408.364	390.329	397.979	384.375	376.613	374.588	373.69	368.477	362.492	351.589	350.021	341.316	340.299	336.09	322.428	320.482	310.087	302.744	310.066	303.802
		13.1519	562.79	560.215	545.24	547.689	551.662	551.772	533.358	522.201	516.457	513.114	513.946	496.369	493.101	483.889	478.619	479.458	463.689	465.184	448.827	446.497	436.207	429.496	439.021	427.131	412.997	423.79	409.778	413.081	394.648	402.303	388.141	380.381	377.831	377.916	372.544	365.381	354.1	352.637	344.419	344.05	340.524	327.12	324.274	315.47	304.875	313.41	308.409
		13.1683	561.902	559.14	543.24	545.34	548.444	548.537	530.895	519.915	514.626	510.267	511.665	493.928	490.482	480.388	477.092	477.139	460.555	462.027	446.065	446.183	433.632	427.37	435.446	424.327	410.692	420.075	407.88	410.504	393.338	399.721	385.262	376.398	375.428	375.856	370.281	362.392	352.006	350.501	342.147	341.339	338.938	325.303	322.079	313.291	302.448	311.456	306.466
		13.1846	561.543	557.662	542.927	544.446	548.515	547.817	531.35	519.823	512.709	510.513	510.092	494.305	489.038	478.97	476.4	476.449	458.746	459.878	445.016	446.685	433.596	427.243	434.745	423.378	410.799	418.305	407.808	408.326	392.248	399.099	384.712	374.542	375.179	375.35	369.741	361.753	350.966	350.362	341.319	339.947	337.254	324.554	320.999	312.526	303.444	310.811	304.254
		13.2009	565.233	562.368	547.65	547.512	552.787	551.57	536.031	524.51	514.731	513.221	513.233	498.429	491.156	483.375	479.761	480.569	461.052	462.726	448.327	449.799	437.193	430.547	438.471	426.518	414.151	421.463	412.358	410.307	394.986	403.16	387.556	378.006	379.094	378.915	372.78	366.079	353.589	353.294	344.828	343.631	339.621	328.413	324.014	315.215	308.409	313.051	306.199
		13.2173	560.289	558.173	543.522	543.167	549.647	548.446	532.286	521.465	511.842	508.541	509.734	494.562	486.283	480.531	476.044	476.313	456.682	458.785	444.144	446.555	433.86	427.054	435.727	423.523	410.31	419.855	409.723	406.287	391.696	399.892	382.565	375.466	374.967	375.372	368.005	362.73	350.169	349.227	341.756	339.806	335.927	323.928	320.37	310.129	304.118	309.26	303.261
		13.2336	563.989	563.041	548.321	548.681	554.239	552.642	535.268	525.675	517.69	512.883	514.159	499.414	490.799	484.709	481.14	479.988	462.566	463.443	449.302	450.675	438.456	431.178	440.921	428.577	414.345	424.947	413.345	410.277	395.351	402.329	386.589	380.094	378.679	378.711	370.33	366.035	355.041	353.508	345.356	342.55	340.45	326.693	323.897	314.067	307.178	313.467	307.625
		13.2499	562.665	561.498	545.186	545.69	551.047	549.99	532.434	523.741	515.837	512.006	512.837	498.037	490.098	481.964	479.806	477.912	461.477	461.907	448.385	448.064	435.393	429.205	438.614	425.843	413.525	421.86	410.376	409.232	393.195	399.542	386.034	378.751	377.156	375.743	368.062	365.209	354.539	352.414	343.265	339.922	339.404	324.92	321.22	312.843	305.882	311.139	305.635
		13.2662	564.663	562.06	546.011	548.379	552.85	551.482	534.926	525.809	517.197	515.09	515.817	499.617	492.084	483.391	480.478	479.595	463.12	465.126	450.498	448.736	436.628	431.532	439.776	427.123	416.415	422.839	412.281	411.84	395.029	401.678	388.635	380.956	378.189	377.026	369.994	366.543	356.401	353.188	344.379	342.413	339.378	326.574	322.194	314.812	306.985	312.626	306.12
		13.2826	564.923	560.409	544.282	548.643	552.064	549.479	533.427	525.124	516.205	513.732	515.162	498.885	491.539	483.181	479.883	478.77	462.179	464.039	450.107	448.19	436.048	430.605	438.663	425.473	414.081	421.074	412.83	411.133	394.119	401.102	387.8	380.157	376.616	375.824	369.737	364.407	354.671	352.335	343.905	342.681	336.853	326.408	320.774	314.135	306.171	312.066	304.369
		13.2989	562.425	556.721	540.892	545.798	550.675	548.887	531.522	523.047	513.504	511.018	511.908	495.686	488.881	481.799	478.979	476.566	459.413	460.664	448.713	447.161	434.867	428.579	436.822	423.441	411.838	418.779	410.873	409.288	391.758	399.54	385.588	378.083	375.299	372.822	368.488	361.608	351.384	349.845	342.137	340.709	334.918	324.889	317.393	311.672	303.572	309.782	302.016
		13.3152	566.77	562.29	546.825	551.085	555.65	554.276	538.064	527.053	516.633	515.936	516.151	499.561	493.094	487.252	483.936	481.291	462.895	466.419	452.595	451.494	439.157	432.088	441.38	427.757	416.123	422.282	414.261	412.896	395.472	402.881	389.784	382.56	379.049	376.342	372.569	366.959	354.136	353.188	346.132	345.459	339.918	328.28	321.445	315.025	306.924	313.659	306.115
		13.3315	565.211	560.508	544.704	548.448	553.656	551.069	538.253	524.917	515.042	514.286	513.36	498.063	491.496	485.374	481.246	478.258	460.458	465.117	449.415	448.909	436.409	429.304	439.964	425.945	414.655	420.724	411.216	412.15	393.672	400.661	387.129	379.971	375.565	374.49	369.342	364.9	351.22	352.34	343.92	343.296	337.767	325.367	320.024	311.363	304.748	310.103	303.867
		13.3479	568.354	565.448	549.543	552.785	558.915	553.516	544.211	528.735	519.945	518.372	516.815	501.545	494.678	488.623	485.595	482.803	464.809	468.795	453.949	452.606	441.054	433.66	443.952	430.363	419.978	425.619	415.048	417.979	398.076	405.42	390.968	382.576	378.122	378.78	371.74	366.986	354.993	356.827	347.591	345.718	340.798	328.019	324.969	314.236	308.308	312.853	307.384
		13.3642	567.553	565.875	548.511	550.438	556.865	551.159	542.59	526.835	518.428	517.91	515.965	500.165	493.506	487.081	484.574	483.775	464.113	466.749	451.49	451.44	440.025	431.919	441.947	428.409	418.843	423.96	415.404	416.106	396.627	405.519	389.419	380.656	376.589	377.921	370.201	365.29	355.016	354.689	346.288	344.306	338.369	326.17	324.619	312.572	307.545	311.418	306.028
		13.3805	565.94	565.12	547.319	549.103	556.539	553.034	541.414	526.659	518.731	518.898	515.666	499.351	493.089	486.627	483.263	484.667	463.665	465.695	448.988	451.724	440.133	431.989	442.114	428.741	418.63	423.819	416.562	414.949	395.085	405.254	388.625	380.326	377.05	377.479	370.015	365.05	356.02	352.43	345.306	344.239	336.893	324.719	323.755	311.597	307.06	310.829	304.719
		13.3969	568.536	568.414	550.519	553.238	560.392	557.843	542.856	530.288	523.411	523.873	519.248	502.326	496.865	491.592	486.344	488.134	467.162	469.572	453.734	454.897	444.111	436.876	445.375	432.527	421.677	428	419.793	417.842	398.463	409.046	391.652	383.305	380.664	379.831	373.549	368.584	359.741	354.171	347.555	347.133	341.21	327.533	326.169	316.137	309.749	314.678	307.745
		13.4132	565.916	565.974	547.535	550.546	558.225	556.763	539.673	528.759	523.684	522.99	517.049	501.654	495.856	491.71	484.218	485.159	466.019	467.714	453.347	452.296	442.14	435.338	443.417	431.291	419.689	427.126	417.765	416.68	398.182	408.097	390.208	381.417	379.127	377.75	372.803	366.371	356.722	352.062	344.746	344.017	339.797	325.993	323.503	315.814	306.972	313.423	306.598
		13.4295	570.247	570.471	553.969	557.75	563.306	561.919	545.034	532.345	529.357	526.403	522.752	506.078	501.692	496.492	489.015	488.96	471.431	472.274	458.37	457.91	447.592	439.037	449.03	436.107	423.842	431.19	422.02	421.25	402.117	412.333	394.085	386.694	384.36	382.485	377.176	370.365	359.641	357.381	348.386	348.808	342.966	330.85	327.174	319.144	310.004	317.872	310.839
		13.4458	569.676	568.067	552.958	556.116	559.021	558.208	542.064	529.808	526.396	524.245	521.737	504.208	499.906	492.395	487.044	487.516	469.859	470.245	457.358	456.272	445.521	435.936	446.831	433.07	421.575	428.01	419.102	417.638	400.055	409.931	391.372	384.464	381.764	379.919	375.044	368.368	357.48	356.169	345.64	346.864	339.981	328.74	324.868	316.674	307.65	314.318	309.262
		13.4622	570.451	570.848	555.245	557.762	559.749	559.593	542.612	531.602	527.506	527.178	522.724	506.217	500.962	492.244	489.275	489.916	471.836	472.319	459.701	458.157	446.925	437.962	448.471	434.447	424.273	429.304	421.376	418.116	402.265	411.196	393.009	385.081	382.831	380.569	375.81	369.249	357.998	357.89	346.59	347.261	341.027	328.795	326.251	317.356	309.305	314.371	310.208
		13.4785	572.957	574.94	557.969	560.543	562.561	561.46	545.273	533.992	530.116	529.106	524.846	509.963	503.791	494.961	492.829	492.868	474.998	475.917	462.306	460.276	449.392	440.077	451.136	437.412	425.697	431.232	424.107	420.105	403.535	411.951	396.375	387.972	385.115	382.219	378.315	372.356	360.434	359.737	349.315	349.57	343.455	330.009	328.482	318.503	311.723	316.149	311.27
		13.4948	571.422	571.536	554.183	558.012	561.212	559.152	544.707	533.452	527.88	526.106	523.165	509.084	500.885	492.455	490.142	489.469	472.665	475.18	460.118	457.821	447.642	436.853	449.191	435.57	422.324	428.929	421.663	419.077	399.943	408.113	395.334	386.078	382.334	380.742	376.835	370.85	358.473	356.77	346.861	347.179	342.276	327.057	325.362	315.359	309.447	313.003	308.055
		13.5112	577.437	577.466	559.439	564.987	566.588	564.383	549.655	540.247	533.078	531.529	528.662	514.529	506.381	497.78	495.011	494.132	477.277	481.729	466.582	462.514	452.709	441.929	454.704	439.627	427.904	433.981	425.961	425.583	404.362	412.862	400.585	390.998	385.146	386.452	379.859	375.771	362.844	360.972	350.871	351.526	347.024	331.06	329.684	318.55	313.267	316.89	311.383
		13.5275	576.821	576.696	556.797	563.448	564.481	562.743	549.385	539.113	532.035	530.474	529.042	513.889	506.163	498.636	494.831	493.088	476.06	479.279	466.53	460.384	449.116	441.647	454.502	438.118	427.731	434.535	424.766	425.214	403.415	412.519	399.411	389.989	383.468	385.098	377.645	374.374	361.919	359.759	350.249	350.824	346.715	330.199	328.191	317.465	310.073	315.971	310.106
		13.5438	579.653	579.563	561.489	566.813	569.409	566.433	553.898	542.396	535.551	534.008	531.524	517.097	509.982	503.486	499.227	496.808	480.955	481.509	469.068	464.509	452.414	446.469	457.579	441.647	432.318	438.323	428.485	427.893	407.24	415.916	401.481	391.183	387.975	387.17	380.562	375.271	363.881	362.314	353.302	352.62	349.764	333.365	330.779	320.969	311.864	319.652	313.823
		13.5601	581.162	580.423	564.086	566.225	570.191	566.175	553.777	542.222	535.775	534.084	530.033	516.529	511.233	503.237	499.63	497.365	483.086	481.663	468.277	466.407	453.385	447.423	455.465	441.328	431.76	437.35	428.746	426.119	407.353	415.762	400.571	389.826	388.531	386.011	380.553	374.594	362.122	361.729	353.858	351.523	348.102	333.515	331.364	321.043	311.606	319.75	315.213
		13.5765	581.048	579.86	564.624	565.682	571.847	566.949	556.047	543.718	537.86	534.999	531.306	516.349	510.927	502.855	500.052	498.29	482.42	481.388	467.941	467.607	454.215	448.837	455.77	442.911	432.464	438.29	428.326	426.449	408.495	416.207	402.265	390.207	388.669	386.513	379.413	376.116	361.147	360.884	354.941	351.228	347.107	332.133	331.527	319.995	311.314	318.496	315.139
		13.5928	584.328	583.821	569.96	570.402	577.891	571.793	560.075	549.218	543.607	539.064	536.688	520.615	514.114	508.022	504.599	503.498	486.911	485.22	472.797	471.389	459.565	453.243	460.807	448.623	436.931	441.993	432.068	431.79	411.551	420.969	407.646	395.258	392.714	391.776	382.569	379.816	365.108	363.679	358.666	353.903	350.772	335.026	334.806	322.82	315.071	321.166	316.383
		13.6091	583.334	583.217	568.103	569.134	575.999	571.215	558.924	548.305	542.044	537.3	536.292	520.271	513.355	508.167	504.174	501.237	486.621	483.728	471.276	469.078	457.731	451.734	459.652	447.076	434.528	440.889	431.211	431.286	409.213	420.189	405.768	394.219	391.67	391.076	381.741	377.564	364.256	363.124	355.377	351.632	348.879	333.145	331.571	321.541	313.758	320.465	312.662
		13.6254	589.444	590.494	573.33	577.113	581.725	577.475	565.123	554.552	546.993	541.934	541.817	527.417	519.624	513.131	510.621	506.821	492.498	489.956	477.069	474.898	464.286	457.552	466.702	452.387	439.748	446.592	435.797	436.735	415.665	424.418	409.484	399.303	396.306	395.563	386.564	382.421	369.902	369.684	359.642	355.8	352.514	337.524	335.087	325.853	319.062	325.407	316.485
		13.6418	590.083	590.351	572.622	578.404	580.714	575.875	563.58	554.138	547.276	542.163	542.396	526.896	520.545	513.449	510.102	507.239	492.412	489.925	477.335	473.905	464.852	456.589	467.393	451.775	438.796	444.932	435.052	435.073	416.901	422.792	407.462	399.039	395.983	394.853	386.55	382.331	370.011	368.547	359.392	355.464	351.62	338.227	334.54	324.13	318.377	323.194	316.209
		13.6581	591.805	590.72	574.196	580.949	581.828	578.271	564.809	555.26	549.264	544.137	544.421	527.548	522.385	515.418	509.944	508.725	493.761	490.668	479.292	473.8	466.504	457.367	468.763	452.649	440.529	445.56	436.173	435.21	418.231	423.857	408.474	400.399	398.102	395.294	387.515	382.458	370.987	368.028	360.045	356.794	352.424	339.884	334.982	324.48	318.311	323.217	317.279
		13.6744	598.092	595.063	580.722	586.247	586.7	583.959	569.361	559.113	554.487	548.424	548.544	532.637	526.585	521.05	513.722	514.36	498.769	496.207	484.759	478.648	471.454	461.487	472.838	457.452	445.086	449.905	440.646	438.346	420.798	427.886	412.521	404.43	401.917	398.64	390.335	385.605	374.062	370.644	363.223	360.501	356.133	343.268	337.44	328.626	322.03	327.406	320.12
		13.6908	598.808	594.351	580.208	583.316	584.402	584.275	569.973	557.428	554.623	548.28	548.069	532.344	525.712	521.206	514.108	514.447	496.591	496.611	483.105	479.643	470.372	460.151	470.228	456.988	443.869	449.721	440.617	438.342	419.558	426.984	410.771	403.307	400.231	396.799	389.452	384.043	372.603	368.408	362.671	358.366	355.342	340.181	335.447	327.303	320.351	325.159	318.545
		13.7071	604.971	601.93	587.71	589.355	590.477	591.432	576.817	563.556	559.449	555.351	554.433	537.472	532.543	527.539	521.647	520.323	503.09	503.209	488.564	488	477.887	465.955	477.054	462.891	449.871	456.62	447.017	445.061	426.508	432.546	416.401	409.138	405.931	401.868	396.149	388.581	377.875	374.119	367.812	363.151	359.64	345.475	340.785	331.991	324.028	330.155	323.914
		13.7234	605.955	603.014	587.145	589.231	591.556	591.655	577.149	565.088	559.578	557.39	555.69	537.627	534.258	528.297	523.31	520.489	506.525	504.576	489.1	488.547	478.68	466.623	477.949	463.566	450.48	458.275	447.172	444.86	427.561	433.512	417.111	409.782	407.567	402.065	396.645	389.364	378.851	375.487	366.501	364.51	359.459	347.473	341.806	331.831	323.233	330.648	323.455
		13.7397	607.909	606.475	589.633	593.622	596.087	598.232	581.511	570.57	563.793	561.806	558.352	541.409	538.929	531.664	527.882	526.234	511.242	508.207	493.724	492.272	482.241	471.186	482.401	467.986	455.28	463.341	450.394	448.081	431.171	437.324	421.131	413.332	410.707	405.222	399.077	393.109	381.411	379.703	368.691	368.449	362.395	349.691	345.991	334.78	326.167	331.601	325.716
		13.7561	610.179	610.05	593.37	597.484	598.22	602.644	584.313	573.036	565.924	564.25	559.839	544.726	542.056	533.497	531.565	531.362	512.535	511.392	497.408	495.156	485.451	474.407	485.042	470.206	457.938	465.928	452.232	449.897	432.621	439.129	423.68	415.426	411.987	407.713	400.106	394.998	380.5	381.806	370.71	370.161	364.542	349.749	347.053	337.148	328.169	332.81	326.462
		13.7724	610.962	610.77	592.651	598.817	598.947	603.986	585.767	573.272	567.976	566.042	561.559	546.809	541.964	533.323	532.248	532.781	512.43	512.134	498.869	496.351	485.807	475.319	485.4	471.095	459.093	466.372	452.855	451.484	433.049	440.242	423.636	416.677	411.676	406.803	399.377	395.659	379.217	380.275	371.313	368.743	364.379	348.256	346.427	337.172	328.471	331.844	325.284
		13.7887	618.672	619.209	600.361	607.089	609.326	610.574	591.813	580.113	576.327	574.116	569.325	554.843	548.856	541.672	540.373	540.039	520.702	519.578	506.816	504.657	492.026	482.71	493.37	480.26	467.908	473.177	460.342	458.31	441.323	447.573	429.067	422.405	417.525	410.552	405.952	402.214	385.769	385.018	375.886	372.881	369.805	353.995	351.587	341.583	335.357	336.851	330.305
		13.8051	621.693	622.193	603.402	608.269	611.792	611.499	593.281	581.659	578.072	577.373	571.958	558.002	550.699	544.407	543.179	541.591	522.905	523.074	508.296	505.706	493.486	484.461	494.993	483.945	470.645	474.345	462.974	459.847	443.179	448.161	430.157	422.669	419.703	411.132	407.538	402.937	389.657	386.149	377.035	373.903	370.157	355.333	351.699	341.87	336.32	338.826	331.023
		13.8214	628.34	628.501	611.191	616.101	618.72	619.693	601.088	589.535	584.245	585.916	579.68	566.017	556.971	551.275	549.076	548.66	530.108	530.691	514.067	511.809	501.178	491.992	502.792	490.954	476.529	480.565	470.671	467.627	448.825	454.1	436.991	428.849	426.747	418.439	411.979	407.361	397.621	390.341	383.573	378.908	374.993	360.436	355.906	346.577	340.819	345.048	335.22
		13.8377	630.905	632.201	614.562	617.711	619.958	621.9	602.67	592.511	585.144	588.547	581.633	568.922	560.16	554.632	549.885	551.202	533.41	533.601	515.807	514.144	504.486	495.549	505.063	493.409	476.278	481.763	471.962	469.987	450.368	455.506	439.191	429.764	427.4	420.793	413.47	407.757	397.684	390.463	385.605	379.459	375.649	360.795	356.277	346.567	341.577	344.958	335.569
		13.854	632.306	633.689	616.05	619.216	622.524	625.5	606.206	595.578	588.336	589.789	585.289	570.164	562.712	556.447	551.644	552.563	535.073	536.07	517.651	516.25	506.034	497.562	506.476	495.121	476.723	483.612	472.522	470.749	451.833	457.348	441.853	431.783	426.586	422.51	415.504	408.563	396.745	391.112	386.583	380.605	375.581	360.368	357.359	346.341	341.633	343.829	336.112
		13.8704	638.542	638.679	623.471	627.13	630.252	632.08	613.16	602.706	595.839	595.631	592.664	575.284	568.904	562.508	559.1	558.728	541.419	542.307	524.165	522.895	512.587	502.74	512.719	499.808	483.49	489.907	478.493	475.234	457.886	463.126	447.125	436.691	430.673	428.747	420.262	413.536	400.578	395.599	389.503	386.022	379.767	364.678	360.786	350.728	344.872	347.272	340.644
		13.8867	640.434	638.885	625.282	628.626	629.905	633.282	615.861	603.97	596.862	597.497	593.27	576.903	571.118	564.81	561.533	560.468	543.645	542.259	526.01	524.311	513.921	503.372	513.573	499.831	485.044	491.41	478.425	477.415	458.293	464.846	447.259	436.215	431.545	431.113	420.477	414.434	400.987	395.156	390.098	387.437	380.378	365.188	360.786	350.377	343.867	347.304	341.229
		13.903	650.7	647.687	635.555	637.726	637.964	643.302	625.754	612.174	605.867	605.464	601.73	586.521	580.606	573.211	570.57	569.293	551.889	549.557	535.524	532.379	522.207	512.199	521.372	508.819	493.99	499.28	485.659	486.763	465.684	473.389	455.356	443.625	438.312	438.032	426.814	421.112	408.927	402.377	396.775	392.705	387.273	371.704	367.561	356.323	349.256	353.038	346.867
		13.9193	657.292	653.323	640.869	640.042	642.458	645.959	629.272	617.253	610.51	608.858	606.335	591.298	585.98	576.212	574.99	573.119	555.498	553.302	539.673	534.476	525.522	515.737	525.047	512.16	498.078	501.321	489.657	489.74	468.482	476.502	458.586	446.658	440.818	439.213	429.092	422.735	410.815	405.355	397.889	393.438	388.798	374.299	368.627	358.704	351.19	354.418	347.913
		13.9357	663.239	660.647	645.893	644.829	650.279	652.04	635.399	624.602	617.384	615.058	612.901	596.408	591.876	583.047	581.621	578.428	562.542	557.538	543.411	540.604	529.995	521.129	531.783	516.564	503.842	506.428	496.3	495.769	473.021	480.78	463.535	452.187	445.537	443.883	434.906	426.778	413.845	410.31	403.308	397.815	392.476	378.186	371.377	363.328	354.83	358.195	351.279
		13.952	671.011	669.413	652.835	653.119	658.792	658.383	641.887	631.775	625.282	622.139	621.98	603.449	597.749	592.099	589.375	585.64	570.377	565.517	549.841	550.094	537.646	529.363	539.559	524.478	511.373	513.803	503.489	502.677	480.175	485.903	469.921	458.337	451.872	450.03	441.089	432.878	418.713	416.23	408.74	402.93	398.316	383.333	375.67	369.505	358.306	363.439	356.183
		13.9683	672.594	669.558	652.332	655.933	660.679	658.154	644.639	633.847	627.222	624.63	624.54	606.328	598.578	594.802	589.632	588.483	571.41	569.189	553.033	551.409	540.336	531.276	540.801	526.274	513.508	516.166	504.876	502.7	481.77	487.293	470.411	459.637	453.575	450.683	441.896	434.088	419.136	415.934	408.449	403.014	398.477	382.582	375.704	369.234	357.722	363.652	356.142
		13.9847	680.86	677.866	662.544	667.421	671.853	668.573	655.982	642.479	636.199	635	633.614	616.114	608.645	605.064	598.203	598.622	579.086	579.756	564.035	559.77	549.648	540.766	549.41	534.441	523.116	526.007	513.325	511.036	490.396	496.381	478.635	468.39	461.744	457.442	449.434	441.303	427.049	423.064	415.638	409.66	405.195	388.362	383.288	374.494	364.907	370.305	362.588
		14.001	686.118	683.45	669.114	672.661	676.215	673.651	661.014	646.091	641.123	639.567	639.027	621.903	615.699	610.197	603.806	603.7	583.724	586.853	570.218	565.032	553.986	547.044	554.499	538.567	527.8	529.366	517.114	515.512	494.137	499.731	483.373	472.139	465.713	461.156	450.971	444.055	431.231	426.662	418.068	412.134	408.088	391.567	386.763	376.151	368.644	373.68	364.971
		14.0173	693.233	690.449	676.709	681.484	683.664	681.759	669.348	654.039	649.065	645.96	646.327	629.398	624.209	616.733	611.497	611.473	591.522	594.681	578.067	573.076	560.304	554.35	561.107	545.562	534.829	535.337	523.552	522.474	499.08	505.426	488.872	478.6	472.174	466.667	456.423	449.561	437.178	432.354	422.469	416.633	413.257	397.477	391.023	380.451	374.18	377.732	368.82
		14.0336	700.887	698.612	684.871	689.339	692.607	690.546	674.693	662.44	657.339	652.974	654.121	635.649	631.685	623.618	619.297	618.61	599.117	601.058	585.413	581.28	568.139	559.365	567.058	552.76	542.212	541.778	529.435	528.503	504.405	512.433	493.904	484.046	476.921	471.635	463.007	454.717	442.399	437.819	427.328	421.37	418.491	402.434	395.704	385.245	378.842	380.914	372.947
		14.05	704.191	702.775	688.632	691.084	696.394	694.753	677.627	667.239	661.025	656.21	657.978	637.874	635.353	627.534	623.14	621.385	603.711	604.286	586.937	584.751	572.49	560.25	569.613	556.444	544.673	545.37	531.946	530.432	506.495	514.37	496.5	484.821	478.221	473.377	464.679	455.403	443.246	439.688	429.229	423.327	419.208	402.818	397.364	385.82	378.791	380.984	373.164
		14.0663	711.842	711.549	698.512	701.232	705.921	703.587	688.187	676.7	669.663	665.771	666.115	646.273	645.002	637.901	632.854	630.47	613.427	612.942	595.128	593.345	581.824	570.263	578.644	565.105	552.62	554.892	539.314	537.966	513.987	520.922	504.276	490.647	485.146	480.202	471.251	461.207	449.22	445.884	435.704	428.777	424.322	408.861	402.807	391.204	383.317	385.565	378.483
		14.0826	716.145	715.639	702.735	705.413	709.768	708.241	693.34	680.452	675.407	671.868	670.756	652.501	650.211	643.863	638.554	635.651	618.577	617.495	599.457	598.429	587.567	575.978	584.043	569.292	555.105	559.804	543.236	541.734	518.096	524.695	507.71	493.895	489.057	484.465	473.295	464.912	451.039	448.672	437.877	430.642	426.752	411.491	403.984	393.497	386.49	387.428	381.991
		14.099	726.248	726.371	712.137	715.65	721.832	719.464	704.358	690.99	686.123	682.37	681.094	664.28	658.158	652.845	649.375	647.04	628.271	628.664	608.496	609.087	597.205	586.172	594.4	578.068	563.019	568.831	552.6	550.95	527.278	534.008	516.111	502.52	497.263	493.243	481.068	473.519	458.827	456.019	443.961	438.045	433.53	418.184	410.724	400.536	393.926	395.018	389.359
		14.1153	734.247	734.536	717.641	723.127	729.288	725.598	710.173	697.652	692.672	688.671	686.67	671.226	663.496	658.177	655.245	654.111	634.171	635.471	615.683	616.486	603.084	592.057	600.711	582.981	569.192	573.208	558.114	555.521	531.566	539.392	519.82	506.73	500.99	497.259	485.1	477.469	463.689	459.542	447.489	442.338	436.813	421.833	415.665	405.203	397.54	398.572	392.877
		14.1316	740.387	738.58	721.711	728.676	733.95	730.663	715.276	702.989	698.131	694.294	691.503	678.072	669.111	663.223	659.885	658.688	639.005	639.052	621.916	622.365	608.181	595.118	606.165	588.114	573.913	576.66	562.246	558.071	534.992	543.077	523.639	510.244	505.366	500.562	487.726	479.819	466.102	461.516	451.274	445.119	439.707	424.455	418.903	407.981	399.53	401.494	394.123
		14.1479	752.042	748.581	733.623	740.251	744.932	740.955	725.722	714.057	707.481	704.949	703.665	688.345	679.377	673.678	670.191	667.94	649.986	648.413	633.121	632.204	618.288	603.194	616.072	596.934	583.721	585.007	571.924	566.221	544.718	551.561	532.545	517.366	513.99	508.945	495.701	487.743	473.435	467.896	458.172	450.793	446.453	430.312	425.152	413.509	404.956	408.704	401.232
		14.1643	757.784	754.129	738.048	744.895	747.693	744.811	730.904	718.811	710.66	710.983	710.089	691.591	685.378	678.884	675.05	671.688	654.621	652.933	638.475	636.102	621.175	606.602	618.369	599.226	587.677	588.551	575.049	569.698	548.608	555.255	535.555	519.857	516.387	511.422	497.885	490.497	476.273	469.754	458.422	452.485	447.923	431.89	427.024	415.33	406.193	409.935	404.76
		14.1806	768.029	764.361	748.429	755.514	758.386	755.485	741.727	729.185	720.529	721.341	720.076	702.184	696.466	689.768	685.14	682.548	664.639	662.931	648.386	645.818	630.048	617.204	626.77	608.981	597.227	598.494	583.125	578.552	558.757	564.54	544.108	529.573	525.059	519.496	505.818	498.699	483.876	477.065	465.029	460.184	455.394	438.799	435.006	423.033	412.426	416.621	412.01
		14.1969	775.491	770.229	755.237	760.943	763.691	762.211	746.309	734.986	727.355	726.835	725.816	709.306	702.458	695.485	690.206	689.439	670.54	669.274	653.827	651.573	636.016	624.219	633.724	614.49	601.904	603.625	587.652	583.526	562.969	567.885	547.151	534.751	529.113	523.056	509.583	502.75	487.032	480.359	470.233	464	458.895	441.042	438.202	427.083	414.784	419.521	413.529
		14.2132	780.853	775.657	762.268	766.884	769.193	769.511	753.09	742.399	735.519	734.843	732.354	714.611	708.832	700.571	696.787	695.365	675.652	675.105	659.171	656.097	642.601	631.268	639.26	620.148	606.722	608.941	592.77	588.552	567.364	571.838	550.291	539.003	533.68	525.572	512.527	505.782	490.284	484.528	476.328	468.061	462.618	444.246	440.668	430.831	418.434	423.122	415.366
		14.2296	787.179	786.223	773.481	776.427	779.177	778.497	763.033	752.238	743.922	742.929	741.089	723.225	718.663	709.171	705.332	703.928	684.776	683.395	666.679	663.582	651.554	639.742	647.003	628.473	614.385	617.006	601.028	595.919	575.425	578.68	556.423	544.556	541.291	531.252	518.512	511.712	496.756	491.092	482.829	474.358	468.733	450.586	446.249	435.317	425.067	429.248	421.757
		14.2459	789.093	789.425	774.272	777.851	780.198	779.648	765.972	754.694	745.649	744.444	743.358	727.698	721.024	711.831	705.511	706.416	686.432	684.815	667.064	665.473	652.485	641.448	647.947	629.969	614.746	618.178	602.486	597.772	575.361	579.268	556.881	544.234	542.138	531.606	518.714	512.493	497.43	490.78	482.056	475.885	467.091	450.968	446.463	434.69	425.525	429.254	421.88
		14.2622	798.6	797.409	783.27	787.682	790.15	789.969	775.919	763.188	754.906	753.202	752.202	736.837	729.211	720.426	714.886	715.535	693.693	693.365	675.285	674.166	661.523	650.168	655.56	638.591	622.547	626.462	611.318	605.184	581.208	586.336	563.939	550.287	548.464	538.628	526.414	520.271	503.203	496.728	487.404	482.626	472.86	457.141	453.11	440.806	432.547	434.557	426.677
		14.2786	802.965	801.919	788.556	790.914	794.2	793.76	778.789	765.386	758.259	756.527	755.835	738.983	732.138	723.787	720.215	719.121	697.157	697.69	679.379	676.429	665.053	652.417	659.786	640.816	624.678	629.202	612.87	606.59	583.274	588.011	565.035	552.452	548.676	541.258	529.936	522.743	505.122	498.363	488.973	483.647	477.17	458.701	455.194	443.029	434.455	435.888	428.368
		14.2949	808.828	808.888	794.76	796.587	801.172	800.758	785.77	772.749	766.185	763.686	761.741	744.334	737.86	730.992	726.58	725.367	704.316	703.709	687.515	682.233	670.705	656.914	666.547	646.538	630.51	635.951	618.387	612.103	588.753	592.969	570.501	557.995	552.461	546.115	534.897	528.112	510.289	503.179	493.047	487.559	483.55	462.603	459.256	448.465	438.407	440.61	433.298
		14.3112	816.871	816.629	800.856	803.779	808.875	806.791	790.846	779.426	773.166	769.633	767.438	749.628	742.959	737.138	732.436	730.604	711.445	710.145	694.658	689.037	676.615	662.797	671.416	652.392	635.23	641.755	623.44	617.103	593.346	596.97	575.889	562.375	555.683	550.257	538.164	532.651	514.541	506.491	496.458	492.112	487.171	465.575	462.407	452.902	442.387	444.631	436.868
		14.3275	819.377	818.534	800.116	803.668	810.054	805.81	790.827	779.968	773.058	769.97	767.609	749.814	743.307	737.921	732.74	730.387	712.391	711.35	693.228	689.048	675.967	662.932	669.508	651.999	634.204	640.214	621.676	615.59	592.756	595.519	574.448	561.942	555.508	549.391	536.847	531.236	514.16	505.222	496.75	492.198	485.445	464.539	460.671	450.998	442.113	443.929	436.358
		14.3439	827.33	826.967	808.902	812.221	819.219	814.257	800.285	787.804	779.287	777.094	773.706	757.349	751.578	745.67	738.534	737.351	719.081	718.626	700.483	696.36	683.697	669.996	676.474	658.963	640.594	646.154	627.978	620.861	599.284	600.631	580.871	568.349	562.111	555.854	543.094	536.412	519.654	511.876	503.329	499.128	490.743	472.367	466.281	455.618	448.322	450.284	443.553
		14.3602	830.247	828.595	810.798	813.726	819.304	814.106	801.23	788.027	779.568	777.631	775.762	757.968	752.316	746.695	738.44	737.629	719.379	718.964	702.035	696.924	684.787	670.57	677.327	658.124	640.078	644.8	627.51	621.197	598.641	599.706	581.776	567.846	561.064	555.094	542.755	535.023	519.15	512.361	502.53	499.055	489.925	473.921	466.832	454.046	447.558	450.514	444.909
		14.3765	833.646	832.372	814.581	818.616	824.037	819.902	805.246	792.279	785.56	782.355	780.514	762.144	756.125	749.834	742.426	742.002	721.731	722.265	705.075	699.343	687.196	674.04	680.515	661.286	644.175	647.045	631.145	625.561	600.718	603.387	585.167	570.472	563.904	556.161	544.626	537.31	522.203	514.928	504.131	500.693	493.068	476.263	469.924	457.287	449.629	453.653	448.218
		14.3928	835.474	835.014	817.786	821.332	827.525	822.355	804.829	794.108	787.77	783.839	781.805	764.709	759.058	750.039	744.174	744.161	722.029	723.997	706.926	700.631	687.645	675.785	681.942	663.233	646.174	646.911	632.89	627.016	600.581	605.194	584.588	570.617	563.288	555.468	544.967	538.195	522.866	515.582	504.681	500.092	494.667	476.977	471.151	459.159	449.882	455.369	448.498
		14.4092	835.754	832.984	817.305	820.427	826.317	821.859	802.972	794.313	787.576	783.482	781.407	764.222	759.565	748.391	744.231	743.205	722.557	724.063	706.577	699.505	685.558	675.019	680.593	662.131	645.48	645.367	632.136	625.612	599.209	605.642	582.646	569.975	560.423	556.07	544.423	536.967	523.731	514.821	504.987	498.686	494.658	476.692	471.222	459.375	449.919	455.647	447.586
		14.4255	838.698	834.558	821.097	825.476	830.402	826.723	807.423	797.941	791.099	787.895	784.874	766.921	761.747	753.224	747.891	744.587	726.579	726.809	709.923	702.148	687.836	677.896	682.914	664.869	647.829	649.191	634.412	627.465	602.264	607.973	584.441	572.483	561.689	559.874	546.403	539.192	526.12	517.865	507.864	501.811	497.056	479.285	475.821	463.189	453.855	457.255	450.579
		14.4418	836.503	832.292	819.078	823.723	829.003	822.783	805.823	795.432	788.589	786.6	782.529	765.037	758.492	753.135	745.996	741.561	724.25	722.947	706.998	700.23	686.08	674.783	679.205	661.154	644.647	645.058	631.188	622.844	598.795	603.786	581.566	568.325	558.411	556.644	543.889	535.786	522.006	515.753	505.123	499.42	494.93	477.352	474.157	460.655	453.066	453.824	448.74
		14.4582	837.912	833.965	820.77	825.316	830.744	824.49	809.809	798.507	789.88	787.645	784.265	767.022	759.912	755.871	746.56	744.069	725.817	724.518	708.306	701.391	688.084	675.923	680.1	662.335	645.8	645.726	632.247	624.023	599.824	606.014	584.309	569.017	561.887	557.382	547.506	538.951	524.703	516.503	506.658	502.256	497.576	479.837	475.804	462.943	455.374	455.566	450.51
		14.4745	834.771	831.727	817.261	822.884	826.337	821.023	807.216	794.496	786.585	783.303	781.251	763.712	757.064	753.107	742.408	741.335	723.001	722.498	704.738	697.293	683.973	672.613	676.162	657.852	641.739	642.22	628.275	619.797	595.721	601.544	580.293	564.997	561.335	553.557	545.026	536.535	522.454	513.317	504.315	500.139	494.874	477.086	473.124	460.323	452.611	453.988	449.2
		14.4908	832.505	829.636	813.962	819.851	823.244	818.489	805.664	791.656	785.191	781.167	779.415	761.083	754.648	748.714	739.489	737.487	720.951	719.244	700.769	693.223	679.614	668.382	672.998	653.156	639.053	638.948	625.076	616.801	592.664	597.178	576.338	562.581	559.456	552.852	541.568	532.863	519.142	513.272	502.197	498.289	493.26	475.113	470.459	458.616	451.244	454.144	448.395
		14.5071	833.326	830.665	814.409	820.681	824.271	817.815	805.154	790.59	784.081	780.259	779.912	760.896	753.555	747.506	739.493	735.693	720.755	717.44	700.506	692.109	679.375	667.797	674.309	653.71	638.426	637.792	624.002	617.36	592.184	596.903	575.513	561.998	557.824	554.27	540.368	532.468	517.446	515.865	502.108	498.322	494.348	475.144	469.851	459.329	451.644	455.577	448.579
		14.5235	826.516	824.672	808.233	812.735	816.556	810.287	795.925	783.237	776.261	772.544	773.902	754.122	747.534	740.129	732.677	728.62	713.223	709.972	694.417	685.711	673.329	660.241	668.142	648.245	630.367	629.747	616.615	610.34	586.087	591.094	568.787	555.245	550.148	547.492	533.98	527.406	510.94	509.91	497.557	492.323	489.998	469.319	464.785	454.367	446.475	450.977	443.725
		14.5398	823.762	822.258	806.192	810.341	814.552	809.996	794.552	781.423	774.563	769.652	770.579	752.052	745.455	736.111	729.654	726.862	710.028	707.488	690.899	685.176	670.749	656.49	665.917	647.15	629.411	627.964	614.446	608.872	585.648	589.49	567.157	554.457	548.69	544.805	531.963	527.464	509.663	506.679	497.207	492.54	488.411	468.955	465.262	453.943	444.827	449.253	442.759
		14.5561	817.546	817.073	799.297	803.482	807.402	803.69	787.808	773.924	766.892	762.233	761.735	745.348	737.955	727.549	722.313	721.917	703.206	700.662	682.66	679.696	662.855	649.121	659.078	640.714	623.659	621.713	607.771	602.167	578.87	581.813	560.412	548.832	542.174	538.974	524.948	520.804	503.976	500.473	491.782	487.115	482.508	465.471	461.094	448.803	440.52	443.68	438.339
		14.5725	810.991	811.542	793.797	796.413	800.881	798.163	782.081	768.957	760.802	757.479	754.982	739.421	733.213	721.57	717.639	717.898	697.621	694.636	678.169	673.866	656.088	644.385	653.423	635.423	618.609	616.982	603.393	597.036	573.732	577.021	556.421	543.909	537.601	535.632	520.848	515.327	501.196	497.87	487.883	482.076	478.604	463.602	459.021	446.447	438.548	441.575	435.36
		14.5888	807.401	808.577	791.505	793.647	798.758	794.872	779.265	765.165	758.032	754.681	751.402	735.822	730.836	719.901	716.136	714.522	693.671	691.951	675.496	671.228	653.828	643.186	650.927	633.434	615.522	614.821	601.954	595.68	572.546	574.032	554.995	543.095	536.988	533.463	520.708	513.58	501.055	497.723	487.229	480.711	476.849	463.761	458.086	446.412	438.295	441.8	434.878
		14.6051	798.89	798.959	782.325	783.962	788.724	785.095	768.426	755.592	749.511	746.042	743.753	727.92	722.241	712.579	707.228	704.415	684.089	683.707	666.009	661.671	645.779	634.156	641.416	624.683	606.581	606.404	593.953	587.376	564.246	564.917	547.333	535.683	529.34	524.629	514.364	507.126	494.934	490.845	481.081	474.126	470.606	457.397	451.574	439.707	432.82	435.868	430.197
		14.6214	795.213	794.475	779.081	781.855	784.605	781.939	764.346	753.05	746.597	743.173	740.41	725.915	717.323	708.459	702.34	700.057	680.559	679.048	662.362	657.548	643.157	630.012	637.613	620.377	604.01	603.681	591.436	584.382	560.748	562.974	545.358	533.084	526.915	522.523	511.985	505.734	493.214	489.082	479.03	473.407	470.183	454.444	450.423	438.589	432.548	434.598	429.433
		14.6378	787.05	786.649	769.156	774.27	775.349	772.602	755.238	744.087	737.959	734.799	730.789	717.774	706.645	699.592	693.381	691.553	672.509	669.883	653.885	649.432	635.478	621.62	630.101	611.672	595.209	596.361	583.185	576.65	552.521	556.806	536.205	525.738	519.149	516.381	505.586	499.651	486.057	483.801	472.688	467.784	465.195	447.745	445.029	433.081	428.107	430.963	423.598
		14.6541	778.747	778.792	760.829	767.472	768.073	767.215	748.479	738.344	730.962	729.621	724.447	710.481	700.303	693.192	687.037	685.318	666.193	663.752	647.279	643.363	629.442	616.376	624.332	604.147	589.136	591.967	576.819	571.234	547.316	553.123	531.428	520.157	515.094	513.365	502.449	495.419	482.172	480.819	469.885	464.36	461.976	445.132	441.913	430.321	424.802	428.862	420.303
		14.6704	773.06	774.073	757.257	762.926	762.92	763.952	745.218	734.123	725.294	724.271	719.19	704.937	696.099	687.783	680.761	681.627	661.868	659.34	642.999	638.491	624.544	612.315	620.055	599.885	585.493	589.125	572.039	567.76	544.829	550.256	530.545	516.649	513.877	510.694	500.236	492.781	480.198	478.156	467.716	463.681	459.935	443.08	439.972	429.769	421.977	426.379	419.669
		14.6867	762.589	762.9	746.922	750.94	752.241	752.863	734.721	723.417	715.293	713.541	709.524	694.037	685.922	675.958	669.898	671.206	651.442	649.062	632.864	628.017	612.981	601.322	609.025	590.934	575.24	579.012	562.472	557.791	535.881	541.198	522.621	508.789	505.523	501.735	492.314	486.338	472.653	470.466	460.299	457.913	453.409	435.619	434.017	423.951	415.415	419.567	414.444
		14.7031	759.106	757.702	742.577	747.077	749.752	748.176	729.918	719.366	711.531	709.73	705.764	690.008	680.931	672.635	667.331	666.326	646.792	645.084	628.631	624.29	609.822	597.235	604.442	588.368	571.941	575.341	561.193	555.099	534.168	539.672	520.664	508.061	503.944	499.269	490.806	485.841	471.874	469.686	458.495	456.754	452.486	435.748	433.471	423.779	414.663	419.682	414.944
		14.7194	751.502	750.568	733.798	739.035	740.196	738.702	720.55	709.333	702.9	701.477	696.318	681.567	670.77	665.974	659.501	657.502	637.995	636.788	619.103	617.53	602.486	589.226	596.013	580.629	563.702	567.184	554.364	549.27	527.372	533.577	514.052	500.794	497.933	492.511	484.858	479.727	467.132	462.425	452.51	450.779	446.645	431.461	427.809	419.099	410.989	415.151	409.992
		14.7357	743.735	743.734	726.437	731.4	732.897	732.145	713.325	701.587	697.574	695.194	689.757	673.74	665.159	659.989	652.14	650.695	631.211	631.179	613.081	611.146	597.018	583.883	590.407	573.529	558.107	561.711	548.564	544.994	522.254	528.472	508.817	495.365	494.658	489.437	481.396	475.72	464.346	458.504	451.145	448.492	443.422	428.496	425.734	415.487	409.872	412.355	406.737
		14.7521	736.84	736.179	720.095	724.549	727.334	725.228	705.34	693.957	689.697	686.719	682.368	664.732	658.765	654.441	644.881	643.551	625.352	624.265	607.385	603.823	590.866	577.863	585.563	567.438	553.738	556.821	542.651	539.263	517.209	523	503.315	491.012	490.339	485.985	476.558	471.373	460.075	454.567	449.075	444.283	439.689	423.938	422.798	411.786	406.514	408.669	403.879
		14.7684	728.201	725.397	708.79	713.937	717.278	715.391	696.006	685.636	678.868	675.529	672.627	654.978	649.184	645.471	635.869	634.041	616.989	614.056	598.38	594.501	581.04	568.712	577.108	558.013	545.29	548.154	534.295	530.676	508.53	514.875	496.42	484.725	483.078	479.091	468.957	464.631	452.71	448.337	443.451	438.127	433.577	416.893	415.602	405.776	399.916	402.865	398.393
		14.7847	723.809	721.665	704.731	710.441	713.847	713.138	694.609	682.746	675.107	671.568	668.27	651.112	646.014	640.072	631.97	630.535	613.132	610.949	595.953	590.804	577.856	566.304	575.523	555.759	542.902	546.371	532.457	528.633	507.415	513.424	494.905	484.665	481.538	478.325	467.982	464.192	452.002	448.787	442.819	438.333	433.747	417.643	414.401	404.801	398.158	402.196	398.191
		14.801	713.799	713.392	697.339	700.641	703.544	702.937	685.469	673.084	666.077	662.325	657.845	642.015	636.382	630.104	622.95	620.801	603.476	602.333	587.135	581.761	568.622	558.628	567.813	549.068	535.107	538.605	525.203	521.164	500.694	506.366	488.287	478.363	473.867	471.777	461.006	458.387	446.22	442.777	436.066	430.967	428.645	413.786	408.056	398.537	391.539	396.404	391.935
		14.8174	708.716	707.617	693.595	695.807	699.026	697.884	680.925	669.341	661.472	658.172	653.466	638.654	631.826	625.249	619.051	616.25	598.445	598.186	583.106	578.231	563.447	555.675	563.617	546.731	530.969	535.046	521.815	518.627	497.064	504.01	485.745	476.202	470.495	470.283	459.184	457.765	446.303	442.058	434.586	428.356	428.3	413.003	405.384	396.863	389.636	394.888	389.758
		14.8337	701.623	699.631	686.705	688.838	693.285	690.257	672.828	660.454	651.553	650.612	647.87	632.106	624.434	617.828	612.829	609.757	590.949	591.299	576.065	571.106	556.448	549.006	556.92	540.521	523.987	529.057	515.207	513.415	490.326	498.479	479.398	470.589	465.007	466.874	454.798	453.491	441.713	437.966	430.723	422.781	422.563	408.248	401.718	392.209	386.153	390.475	385.401
		14.85	693.402	690.542	676.98	680.599	685.728	682.105	665.497	653.122	643.116	642.817	641.126	624.555	616.235	609.921	606.729	601.744	582.829	582.975	566.629	562.984	549.064	541.08	549.038	533.346	516.184	521.913	507.715	506.901	483.451	491.804	472.886	465.149	460.017	461.25	450.006	447.435	434.682	433.22	426.395	418.028	415.767	402.331	397.08	387.777	382.558	386.115	381.02
		14.8664	689.006	686.407	672.65	676.071	681.709	677.588	663.483	650.436	640.408	637.838	636.667	621.055	614.059	606.069	602.951	597.668	578.792	579.146	561.535	559.686	546.461	538.239	544.862	530.099	513.552	519.073	505.157	503.902	482.245	489.71	471.505	462.75	459.049	460.03	448.383	444.887	432.929	430.617	425.192	418.033	414.073	400.882	395.295	387.703	381.362	385.342	379.028
		14.8827	681.583	679.924	665.342	666.423	671.536	667.262	654.464	641.961	632.4	628.411	627.553	613.742	607.591	598.33	593.503	589.467	570.784	571.864	553.251	551.557	540.211	531.771	537.227	522.516	507.518	513.34	498.928	496.628	476.124	483.278	465.906	455.441	452.561	454.376	441.605	439.241	427.494	423.008	419.283	413.529	409.181	396.85	390.347	383.302	375.826	379.57	373.301
		14.899	679.904	678.009	662.449	664.056	668.317	664.469	650.654	640.3	629.505	626.63	623.87	610.342	604.232	595.341	589.295	586.651	567.871	569.698	551.683	548.494	538.182	530.158	535.976	521.289	506.214	512.611	498.038	494.89	475.177	481.99	465.32	455.877	451.62	452.106	442.039	438.938	427.338	423.724	417.52	413.286	410.1	397.43	390.9	383.768	376.146	380.242	373.505
		14.9153	674.127	671.712	656.529	658.824	660.979	658.22	643.485	633.522	622.555	620.574	617.399	603.42	597.482	588.205	582.334	580.346	562.351	563.617	546.511	542.924	531.752	524.713	530.752	515.136	501.152	506.661	493.187	488.88	471.33	477.22	460.549	451.871	447.59	446.493	439.549	434.016	423.261	421.379	412.361	409.029	406.216	393.706	388.074	379.636	372.328	377.559	370.22
		14.9317	666.752	663.732	648.004	651.779	653.478	652.146	636.35	627.029	616.803	615.125	611.737	596.918	590.592	580.107	575.842	573.408	556.03	557.018	540.558	537.17	524.875	518.067	525.101	508.789	496.061	501.574	487.351	483.799	466.523	472.532	456.01	446.092	444.016	441.74	435.861	429.114	418.301	417.27	408.905	404.981	401.309	389.233	385.243	375.62	368.833	373.621	366.863
		14.948	661.925	661.013	643.552	648.472	650.375	649.256	632.233	621.775	613.702	611.322	608.374	592.224	586.115	576.458	573.169	569.783	552.06	552.849	537.559	534.202	522.043	513.616	522.371	506.554	492.745	499.385	485.808	482.489	464.86	470.859	454.103	443.891	442.851	440.022	434.256	426.771	416.128	413.497	408.064	401.547	399.531	386.673	383.796	374.392	367.171	370.985	364.863
		14.9643	653.966	654.857	636.554	640.577	643.192	641.076	624.188	612.629	605.96	604.414	600.929	583.806	578.959	570.883	568.165	562.936	545.594	545.601	531.455	528.39	515.175	507.368	515.34	500.823	486.52	492.622	481.185	477.57	458.94	465.419	448.719	438.908	437.576	436.699	429.158	422.378	410.812	407.381	402.717	396.398	394.828	382.415	378.15	369.406	361.919	365.939	360.42
		14.9806	651.725	651.665	634.891	638.716	642.224	639.423	623.077	611.411	603.254	604.05	598.254	581.492	576.934	571.32	566.115	560.622	544.111	543.29	529.71	526.859	513.746	507.237	514.561	500.543	486.203	490.556	480.458	477.257	458.138	464.368	448.327	439.121	436.982	438.037	429.127	422.967	411.52	407.972	402.346	397.802	395.149	383.417	378.051	370.641	362.416	366.725	360.705
		14.997	647.043	646.137	631.928	633.738	636.733	633.961	618.904	607.104	597.597	599.203	593.019	577.696	571.763	567.591	560.62	555.6	540.728	537.972	525.61	521.534	510.553	503.773	510.958	496.094	482.19	485.608	475.948	473.156	454.391	459.233	444.074	435.899	433.914	432.976	425.675	418.719	409.267	405.073	399.641	394.171	392.704	380.199	374.832	367.908	359.121	363.871	357.054
		15.0133	643.717	642.121	627.577	629.968	633.422	629.166	616.379	604.335	595.347	595.206	589.168	574.55	568.175	563.758	555.761	552.957	538.831	534.75	523.319	518.33	507.508	500.382	507.69	492.1	478.481	482.576	472.916	470.865	451.759	455.927	442.03	434.393	431.446	429.232	422.987	417.192	408.133	403.381	399.409	392.027	391.135	377.339	372.957	365.619	357.458	363.069	355.315
		15.0296	642.025	640.697	625.363	629.155	633.538	627.168	614.688	601.177	595.407	590.847	586.603	572.125	565.659	561.135	553.126	552.077	537.105	533.856	521.917	517.144	506.522	498.093	506.093	490.004	476.801	482.151	472.048	470.326	452.006	456.713	442.331	433.671	430.08	428.125	422.234	417.876	406.4	404.397	399.881	391.594	389.59	376.718	372.08	365.222	356.726	362.601	356.203
		15.046	636.287	634.644	618.285	621.32	626.379	619.746	607.206	593.451	589.185	583.027	581.01	566.404	557.855	553.431	547.195	546.197	529.688	527.789	514.584	511.551	500.435	491.707	499.316	483.506	471.302	476.517	467.379	464.344	446.404	451.492	437.854	427.695	424.263	422.05	417.01	411.824	400.605	400.72	393.281	387.78	384.093	372.564	366.266	359.996	351.823	357.44	352.717
		15.0623	635.681	633.912	617.363	621.015	624.964	619.689	606.53	593.363	587.931	582.433	581.578	565.696	557.777	552.805	547.881	545.476	528.73	526.776	513.892	510.556	498.795	491.145	499.346	483.528	471.88	477.281	469.005	465.575	445.948	451.111	438.34	427.714	425.365	423.198	417.462	412.803	401.117	401.501	392.265	388.84	385.832	373.207	366.134	359.953	353.79	357.537	353.108
		15.0786	630.215	627.761	612.935	616.026	618.822	613.791	600.759	588.184	581.004	577.068	576.267	560.181	553.389	547.05	544.482	540.3	523.858	521.292	509.938	505.149	492.783	485.914	494.099	479.206	467.065	473.231	464.514	460.957	441.307	446.79	432.838	423.701	421.339	419.345	412.647	408.893	396.359	396.223	386.998	385.003	381.854	368.655	361.756	355.345	351.015	352.342	348.16
		15.0949	627.961	623.092	610.318	613.692	615.79	611.049	598.566	586.202	579.028	575.979	573.435	558.385	551.945	544.481	542.768	538.36	521.373	519.925	508.326	503.235	489.757	483.445	491.725	477.519	464.916	471.38	461.621	457.285	439.903	445.723	429.347	423.298	420.295	418.134	410.604	408.37	396.057	393.62	386.869	385.234	380.649	368.302	361.927	354.429	351.069	351.644	347.254
		15.1113	627.962	622.967	610.329	612.981	614.703	610.861	598.448	585.098	580.089	575.247	572.51	558.213	551.299	544.664	541.413	538.736	520.687	519.977	508.025	504.045	488.755	483.654	492.289	478.284	465.243	471.578	460.773	456.983	441.462	447.481	429.924	423.883	421.457	419.417	410.903	409.293	397.314	393.239	388.607	385.508	381.312	369.108	362.968	353.933	351.557	352.825	348.267
		15.1276	621.483	617.559	604.044	604.516	607.431	604.38	592.271	578.688	573.952	569.022	565.606	551.762	544.651	538.624	534.498	531.798	513.181	513.192	501.612	498.434	483.484	477.175	486.13	472.458	460.019	465.111	454.429	451.854	435.799	443.101	425.89	418.423	415.432	415.169	406.206	404.009	391.887	387.744	384.113	379.69	377.192	363.029	358.738	348.895	345.153	348.496	344.328
		15.1439	620.419	617.165	603.935	604.614	608.336	604.246	592.648	580.464	573.052	569.06	565.268	550.826	543.155	537.441	533.284	530.224	511.572	513.021	500.851	498.384	484.94	476.039	486.106	472.027	461.149	466.567	454.959	453.577	435.934	445.056	427.83	419.502	415.924	415.787	407.577	404.851	391.617	388.659	385.845	380.085	377.906	362.651	361.327	351.786	346.44	350.537	344.862
		15.1602	615.621	612.822	599.462	599.932	603.42	597.865	586.373	576.385	567.561	563.346	561.736	546.349	537.594	531.688	527.435	525.163	507.62	507.784	495.126	492.858	480.397	471.582	481.89	467.417	457.36	462.058	450.319	450.259	431.497	439.628	424.694	414.932	412.188	411.849	403.603	398.984	387.11	385.644	382.249	376.215	373.035	357.814	357.898	348.492	343.916	346.149	339.079
		15.1766	612.824	609.744	596.42	598.143	600.491	595.05	583.244	573.657	566.08	562.258	560.244	543.867	535.425	529.086	524.797	523.589	506.425	504.608	492.981	488.903	476.728	469.367	480.001	465.687	456.161	458.451	448.216	448.248	429.202	435.86	423.421	413.787	410.457	411.169	403.237	397.031	386.917	385.313	380.468	374.772	371.585	356.866	356.077	347.768	342.35	344.187	337.328
		15.1929	610.993	608.608	594.492	597.404	599.636	594.444	580.623	571.132	564.669	561.78	558.745	540.852	535.376	527.477	524.507	522.129	504.827	502.993	492.862	487.441	476.106	468.563	479.686	466.016	455.158	456.899	448.662	447.647	428.831	436.222	422.301	414.237	408.873	410.617	403.531	398.106	386.952	384.764	379.124	374.155	371.082	358.921	355.804	348.169	341.662	344.698	338.003
		15.2092	606.712	604.349	588.574	592.047	594.109	591.58	576.328	566.122	560.035	556.995	553.223	537.045	532.383	523.467	520.793	517.19	500.237	498.476	489.702	483.598	473.288	465.508	475.923	462.151	450.067	453.295	444.36	443.717	425.237	433.772	417.688	410.779	405.87	407.068	401.22	396.674	382.788	381.326	374.305	372.193	367.895	357.753	353.213	345.086	338.738	341.625	336.578
		15.2256	607.861	604.428	589.44	593.319	596.16	594.78	578.656	566.584	560.521	557.164	552.603	539.052	531.2	523.904	521.148	517.832	500.9	498.468	489.673	484.663	474.132	467.841	476.872	461.432	450.331	455.283	445.868	444.124	426.853	435.638	419.051	412.196	408.556	408.253	402.671	399.224	383.706	383.98	375.512	374.975	369.809	360.027	354.137	346.941	340.373	343.084	337.88
		15.2419	604.643	599.187	586.44	587.731	592.937	589.821	573.921	561.235	555.033	552.314	548.027	534.899	525.468	519.316	517.068	513.776	496.855	493.952	484.226	479.867	470.058	463.424	471.318	456.686	446.24	450.521	442.936	440.017	423.857	430.495	414.956	408.463	405.302	404.437	397.648	394.376	379.867	381.83	372.569	370.829	366.777	355.965	350.684	342.995	336.42	340.132	333.572
		15.2582	603.403	598.68	585.134	587.259	591.632	588.306	574.053	561.826	555.121	551.193	548.498	534.525	526.068	518.967	517.048	513.018	496.828	494.585	483.471	480.133	470.393	461.889	470.205	457.405	445.705	450.19	443.13	439.833	424.058	429.58	414.525	408.843	405.476	406.202	397.93	393.633	381.762	382.653	373.713	370.178	368.491	356.429	352.511	342.915	336.838	342.391	335.083
		15.2745	600.023	599.073	583.615	586.5	589.671	586.529	571.665	560.616	552.905	548.431	548.285	533.318	526.145	518.198	515.13	511.498	495.682	494.482	482.029	480.817	469.546	462.005	470.312	457.971	445.437	449.488	442.856	439.511	423.091	429.599	414.265	409.177	404.979	406.183	397.824	392.803	381.939	381.337	374.126	370.406	369.47	356.219	352.197	343.443	336.858	343.132	336.436
		15.2909	594.625	594.619	578.326	582.119	585.014	580.596	567.163	556.331	548.13	542.903	545.094	528.932	523.137	514.322	509.468	507.452	491.279	491.606	477.743	477.273	466.807	458.814	467.184	454.596	442.964	445.732	438.649	435.373	419.125	426.876	411.114	405.988	401.657	402.104	394.4	389.538	377.81	377.885	371.283	368.02	366.25	352.48	349.381	340.865	334.013	339.379	334.048
		15.3072	597.233	596.671	581.805	586.085	589.815	583.797	570.746	559.683	551.22	545.556	546.916	531.526	525.025	517.093	511.118	510.216	494.716	494.57	480.709	479.9	470.171	460.886	469.838	458.564	446.346	449.713	441.666	437.882	423.005	431.154	415.87	409.304	406.354	406.033	398.184	393.959	381.184	382.02	375.002	371.232	368.362	356.117	352.628	343.38	337.394	343.175	337.853
		15.3235	594.74	593.482	580.176	582.76	587.126	581.263	567.296	556.889	548.824	544.147	542.806	528.62	521.182	514.733	509.6	507.675	492.407	492.065	478.842	476.098	466.442	457.245	466.397	456.549	444.399	448.004	439.064	435.705	420.999	428.526	413.335	406.493	404.691	402.622	395.904	392.19	380.441	379.776	372.694	369.286	365.985	353.952	350.518	339.912	334.276	341.504	335.393
		15.3399	592.356	591.898	578.322	582.809	585.343	581.637	567.314	556.65	549.376	545.12	541.826	527.152	519.988	514.876	509.993	507.251	490.904	490.528	478.525	474.524	464.731	455.581	465.517	455.276	444.792	448.224	438.08	435.268	419.833	428.582	412.226	405.307	404.502	400.589	395.381	391.823	380.94	378.681	372.054	370.024	365.759	352.811	351.66	339.087	333.172	340.994	333.428
		15.3562	591.747	592.294	578.019	582.919	584.529	581.881	566.526	555.485	548.661	545.591	539.937	525.643	519.661	514.794	508.472	507.325	489.607	489.996	478.195	475.14	464.869	455.61	465.216	455.097	444.9	447.409	438.025	435.095	418.675	429.175	411.72	403.825	403.784	400.671	395.32	391.378	381.705	378.251	371.486	369.385	365.194	352.615	351.04	339.664	332.927	340.051	332.292
		15.3725	588.494	588.559	573.111	577.492	579.223	576.691	562.739	552.119	545.726	543.103	535.136	521.772	516.402	509.644	504.409	503.071	484.596	487.098	475.423	471.498	462.578	452.918	461.642	450.953	440.213	442.704	435.208	432.402	415.832	424.296	407.539	399.985	399.268	397.198	392.11	388.193	378.509	375.878	369.2	364.873	362.35	350.19	346.867	337.052	330.153	337.829	329.962
		15.3888	589.231	588.575	573.153	578.764	580.751	577.907	565.436	554.343	547.228	544.456	536.269	524.099	517.937	510.869	505.199	504.462	486.974	488.369	477.037	472.606	464.122	455.553	463.835	451.628	441.048	444.124	437.09	435.019	418.483	424.489	410.041	400.95	400.975	399.246	393.43	390.122	379.438	378.06	371.243	367.076	364.588	352.139	347.541	338.622	332.17	339.148	332.697
		15.4052	586.313	584.777	569.632	575.552	576.576	573.738	562.194	549.404	543.162	540.612	534.361	521.365	514.987	507.526	501.91	501.436	485.331	485.015	472.346	469.808	459.862	452.977	461.562	449.003	437.532	441.332	433.698	432.261	414.715	420.727	407.285	397.512	397.661	396.69	388.323	386.107	376.14	373.868	367.989	364.516	361.09	348.291	343.177	336.011	330.127	334.817	329.97
		15.4215	586.111	583.925	569.753	574.229	576.377	574.189	561.085	547.748	542.404	539.636	535.244	520.451	514.542	506.422	502.351	500.275	484.684	484.084	470.808	469.645	458.475	451.372	460.563	449.327	436.686	442.097	432.898	431.309	413.723	420.609	405.661	397.856	397.259	397.001	387.661	385.68	376.206	372.675	368.575	363.843	360.724	347.339	342.995	336.447	329.962	334.367	328.638
		15.4378	585.923	582.187	569.793	571.838	575.831	573.682	558.608	546.401	540.264	537.55	534.783	519.784	513.843	505.485	501.853	499.023	485.121	483.56	470.724	468.592	457.89	450.101	459.648	447.933	435.874	441.77	431.508	431.279	412.595	420.953	404.286	397.859	396.79	397.397	387.998	384.987	375.714	371.545	367.952	362.53	360.183	346.259	343.473	336.921	329.409	334.399	326.8
		15.4541	584.816	580.705	568.422	569.187	573.914	570.919	556.488	546.42	539.085	536.275	533.481	517.986	512.047	505.031	500.92	497.477	483.965	482.984	469.221	467.142	456.469	447.408	459.001	446.25	433.448	439.992	430.019	430.08	411.236	420.601	402.879	396.697	396.239	397.085	387.202	383.317	372.985	370.493	366.598	361.135	359.266	345.234	342.571	336.323	329.881	335.086	326.711
		15.4705	586.289	584.208	570.349	572.888	576.988	572.229	558.755	549.168	541.477	538.585	534.434	519.244	513.775	508.023	503.076	499.379	484.902	485.052	471.244	468.95	458.213	448.464	461.72	448.912	435.981	441.737	431.507	431.017	413.065	423.423	406.336	399.508	398.432	398.814	390.486	385.202	373.999	373.055	368.825	364.186	361.637	348.263	345.703	338.059	333.137	338.543	329.589
		15.4868	582.597	580.291	564.537	568.707	571.395	566.737	554.382	544.602	536.728	534.634	530.275	514.842	509.835	503.94	498.724	495.47	479.784	480.818	466.684	465.27	453.252	444.589	457.212	444.652	431.731	436.227	425.92	426.557	408.323	418.658	403.278	395.607	393.425	394.332	386.997	380.665	370.87	369.456	364.803	361.521	356.765	343.886	342.774	333.609	330.027	335.076	326.6
		15.5031	584.621	581.823	565.235	570.387	572.441	569.387	556.456	546.11	538.178	535.976	534.549	517.131	511.645	505.37	500.6	498.101	480.769	482.1	468.24	465.942	454.13	446.203	456.974	445.643	432.581	436.814	427.502	427.268	410.07	420.128	405.687	397.497	395.077	395.785	389.307	382.573	373.436	371.958	366.67	363.193	357.256	345.516	343.937	335.129	331.868	336.476	329.325
		15.5195	582.639	579.41	564.961	569.455	571.193	568.487	553.789	542.168	536.009	532.239	533.949	517.139	509.429	503.522	498.747	497.378	478.996	481.018	466.971	463.44	453.766	445.008	454.372	443.634	431.564	435.605	426.934	426.074	410.506	419.588	405.198	396.435	393.8	393.97	388.469	382.811	371.491	370.758	365.512	361.401	355.5	344.494	342.234	332.971	328.829	334.091	328.047
		15.5358	578.538	574.209	562.865	565.431	568.521	564.984	550.705	538.443	533.139	530.002	530.035	514.989	506.214	501.091	495.904	494.014	476.991	478.799	465.128	460.127	452.635	442.683	451.977	440.751	429.176	432.927	424.312	424.932	409.847	416.624	403.217	393.864	392.419	391.718	386.436	381.051	369.905	368.851	363.823	359.762	353.483	343.654	339.745	329.835	325.717	331.113	326.247
		15.5521	580.421	576.399	565.81	566.929	571.486	566.789	553.519	540.187	534.347	533.391	530.203	516.452	508.424	503.475	498.274	496.188	480.679	480.639	467.516	462.746	455.746	444.719	455.404	442.589	430.447	435.515	427.773	428.098	412.433	418.813	405.242	397.191	396.007	394.368	389.712	384.058	373.638	371.538	366.137	362.838	356.394	347.17	342.51	332.603	328.158	333.278	328.872
		15.5684	579.185	574.315	562.642	563.482	567.228	562.952	550.491	537.296	531.314	530.96	526.092	514.118	506.924	501.525	495.614	494.128	477.773	477.318	464.677	461.158	452.285	443.241	452.568	439.241	427.435	434.344	425.904	424.882	409.364	415.083	401.521	394.007	392.861	392.263	386.829	381.651	370.807	368.825	363.762	360.047	354.394	343.995	340.397	331.464	325.981	330.543	325.944
		15.5848	580.446	575.326	562.823	564.642	567.362	564.031	552.86	539.469	532.291	532.75	527.568	515.188	508.424	502.387	496.396	493.436	478.489	477.327	466.684	461.342	452.27	444.638	452.696	439.466	429.831	436.806	428.144	426.682	409.772	415.175	402.089	394.249	393.75	393.486	387.431	382.607	372.137	370.115	365.687	361.191	356.192	345.325	341.797	333.848	327.997	331.449	325.557
		15.6011	579.446	576.022	563.697	563.742	568.002	562.745	551.161	539.823	531.203	531.698	527.159	514.769	506.744	501.127	494.439	492.112	478.153	477.074	467.086	461.448	451.541	443.399	451.799	439.238	430.048	436.705	427.58	426.962	409.805	414.291	401.654	393.951	394.602	393.173	386.077	381.881	371.872	369.16	364.655	361.137	356.745	344.478	340.868	333.322	326.916	332.423	323.964
		15.6174	575.656	574.699	561.869	561.514	567.26	559.803	548.495	539.474	530.12	528.921	525.04	512.798	503.077	498.904	490.319	490.737	476.209	474.145	462.891	459.735	447.544	441.278	450.75	437.46	427.783	433.697	423.99	423.608	407.107	413.56	399.701	391.126	393.242	390.888	383.712	379.847	370.039	367.088	361.855	359.273	355.806	343.078	338.342	330.481	324.477	331.285	323.018
		15.6338	575.846	576.715	562.963	563.864	569.532	561.151	549.639	539.254	531.902	529.936	524.509	512.463	503.694	498.91	490.648	492.1	476.078	473.774	461.792	459.927	446.401	442.406	452.203	437.079	428.146	433.809	425.863	423.944	407.203	416.697	400.707	391.002	393.483	390.96	385.145	381.236	370.676	367.439	362.503	360.138	357.375	344.922	339.154	330.375	324.693	331.737	324.914
		15.6501	574.22	574.759	560.508	562.662	567.174	558.771	547.477	536.049	529.442	528.037	522.405	509.744	501.403	496.5	489.255	488.994	472.766	471.879	460.27	457.433	443.598	440.356	448.642	434.542	426.156	431.95	424.177	422.188	406.261	415.946	399.04	389.126	390.395	389.267	382.872	379.967	369.3	365.122	359.692	357.619	355.607	343.193	337.633	329.167	322.662	330.546	323.199
		15.6664	575.718	574.849	560.19	563.804	568.775	561.351	548.824	537.836	529.739	529.132	524.115	510.638	501.917	496.984	491.102	488.785	472.723	474.684	461.875	458.505	445.498	441.42	449.229	436.958	427.286	433.618	424.429	423.717	407.772	417.697	400.426	390.89	392.012	391.536	383.938	381.234	371.339	366.986	361.831	358.747	356.688	344.221	339.594	330.89	324.864	330.858	324.022
		15.6827	575.71	572.57	558.208	562.728	566.683	560.973	547.395	537.779	528.377	527.252	522.613	508.412	501.714	494.613	489.423	487.434	471.182	473.732	461.095	458.718	445.927	439.564	448.148	436.421	425.833	432.979	422.935	422.471	406.102	416.177	398.792	389.34	391.803	390.952	383.604	379.409	369.873	366.543	361.754	357.935	354.828	342.703	338.268	329.609	324.137	328.996	321.485
		15.6991	574.513	569.631	554.783	562.451	564.25	559.844	546.646	536.793	527.956	525.784	521.186	507.231	501.826	492.529	488.412	485.271	471.931	472.148	459.713	458.208	445.048	438.78	446.696	435.41	424.707	431.998	421.758	421.527	404.636	413.399	395.936	388.392	390.303	389.761	382.372	378.508	367.882	366.387	361.166	356.629	353.38	341.714	337.27	329.95	324.042	327.781	320.247
		15.7154	575.525	571.661	556.024	565.608	566.593	562.467	548.486	538.281	530.162	526.699	523.308	509.681	503.907	494.691	491.033	487.037	475.435	474.721	461.851	459.133	447.002	440.819	449.262	436.689	426.014	433.986	423.775	422.779	406.296	415.145	398.012	390.572	391.649	391.309	383.811	380.225	369.087	367.896	362.147	358.178	356.291	343.502	339.186	331.86	325.225	329.724	322.558
		15.7317	571.76	569.388	553.557	561.333	562.769	559.068	545.431	535.116	527.111	523.149	520.643	507.032	501.673	492.702	488.818	486.236	472.443	471.528	458.884	454.638	443.427	437.72	447.474	433.096	422.429	430.991	420.597	419.199	403.165	412.854	395.98	388.039	388.165	387.45	380.12	377.123	367.766	364.596	358.852	355.984	354.94	340.462	337.381	328.735	322.164	327.768	319.454
		15.748	574.788	571.54	557.397	562.862	565.7	561.502	548.675	538.019	529.865	526.127	522.696	510.099	503.82	495.538	491.778	490.006	474.255	474.36	461.393	456.78	445.264	440.82	450.414	436.132	424.62	433.534	422.263	422.885	405.176	414.795	399.214	392.207	390.28	389.887	382.031	380.685	370.485	367.314	362.406	359.584	358.266	343.622	341.341	331.819	324.756	331.229	322.768
		15.7644	575.003	571.074	558.175	562.275	564.85	558.902	547.49	536.699	529.08	524.998	521.197	509.538	501.32	495.509	491.217	489.539	474.217	473.587	461.734	456.603	445.421	440.095	448.373	436.226	424.992	432.331	421.918	423.122	403.997	413.968	399.384	392.482	389.811	389.156	381.827	380.71	368.827	367.081	361.935	358.274	357.886	343.54	341.154	332.146	323.683	330.898	323.947
		15.7807	573.139	570.448	557.756	560.781	564.189	557.653	547.608	535.22	529.428	524.596	522.116	508.219	499.414	495.243	490.05	489.482	474.693	472.083	461.524	457.279	446.378	439.606	447.024	436.207	425.003	431.817	421.817	422.376	404.67	413.212	399.105	391.698	388.721	389.775	381.32	380.523	367.631	365.817	360.853	357.147	357.437	343.456	339.951	332.284	324.068	330.276	323.648
		15.797	572.186	571.99	559.578	561.462	564.455	559.818	548.732	534.909	530.261	525.489	523.177	509.045	500.085	495.662	490.167	491.33	473.912	471.84	461.848	458.623	448.318	440.641	448.313	437.322	425.779	434.425	422.813	422.556	405.93	414.689	400.231	392.023	389.548	391.179	382.405	381.885	368.695	366.582	362.318	358.14	356.927	343.958	340.782	332.131	325.27	330.961	323.726
		15.8134	571.014	570.203	558.269	558.273	560.787	558.123	546.247	532.521	527.095	524.601	520.834	507.447	499.404	493.653	488.446	489.19	470.238	469.74	460.189	456.936	446.32	438.97	445.751	434.839	424.409	432.602	422.09	420.896	403.226	413.742	398.934	390.293	387.619	388.87	380.642	380.197	366.742	365.219	360.434	356.612	353.966	341.897	339.014	329.286	323.822	328.489	321.842
		15.8297	575.682	573.261	562.009	562.652	565.548	562.044	550.625	538.024	529.745	530.012	525.104	511.689	503.471	497.102	493.369	493.007	474.293	473.487	463.549	461.386	450.769	443.792	449.037	438.331	428.75	435.417	426.917	424.702	406.552	418.215	403.83	394.254	391.566	391.984	385.39	383.685	370.74	369.802	365.092	361.145	357.767	345.871	342.224	333.675	327.344	332.234	325.273
		15.846	575.405	572.843	560.422	562.155	564.61	560.387	549.481	537.743	528.851	528.562	524.633	511.508	503.008	496.476	492.745	492.57	473.811	474.023	460.871	459.977	450.39	444.353	449.561	438.344	427.895	433.45	425.778	423.755	405.024	417.553	402.084	392.706	390.647	390.62	384.983	382.964	370.505	369.446	364.913	360.031	357.473	345.653	341.595	334.648	326.686	330.887	326.008
		15.8623	572.37	569.763	556.454	558.788	561.654	557.583	546.606	535.191	527.38	525.46	522.514	509.349	501.028	493.864	489.007	489.988	471.366	472.967	456.886	457.013	447.878	441.243	447.684	436.379	425.069	429.866	423.034	421.563	402.328	414.787	397.689	390.071	388.503	387.951	383.769	380.087	369.068	366.175	362.731	357.541	356.82	343.321	339.707	332.34	325.158	327.715	325.368
		15.8787	572.074	570.134	557.101	558.493	562.71	556.991	546.435	534.377	527.67	524.851	521.067	508.465	501.262	493.529	487.99	488.769	471.984	471.978	456.524	456.587	447.624	438.849	448.96	437.107	424.657	431.155	424.468	421.897	403.104	414.714	397.598	390.516	389.446	388.436	384.478	380.265	370.746	366.108	362.264	357.719	357.884	343.229	339.353	331.211	324.939	328.697	325.947
		15.895	571.245	568.543	554.877	555.675	560.555	554.411	544.094	531.809	526.393	524.253	517.68	505.205	498.934	493.012	487.755	486.06	471.672	469.511	455.988	454.421	445.285	436.85	446.777	435.329	422.836	431.138	421.704	419.694	402.695	413.36	397.5	389.229	387.834	388.232	381.819	378.106	367.47	365.159	359.827	356.941	356.336	341.084	337.29	329.502	323.877	328.223	324.095
		15.9113	575.38	572.492	559.04	559.983	564.406	558.938	548.01	536.798	530.892	529.805	521.359	508.409	502.721	496.953	492.267	490.041	476.159	474.22	460.586	458.393	448.703	442.031	448.804	438.788	427.431	435.255	424.192	423.861	407.063	416.806	402.448	393.391	391.628	393.447	385.068	381.523	369.992	369.354	363.499	362.133	358.917	343.808	342.03	333.561	327.829	331.05	327.607
		15.9276	576.893	574.2	560.29	560.77	564.946	558.615	547.4	538.824	530.924	529.416	521.613	509.745	503.109	496.823	491.983	490.474	475.293	475.54	460.467	458.964	448.721	443.739	448.997	439.222	427.892	434.557	423.991	425.048	406.715	417.005	401.696	394.025	392.514	394.471	384.798	380.893	370.568	369.338	363.526	362.683	357.696	343.078	341.606	333.752	327.773	330.454	327.775
		15.944	575.451	572.415	558.503	560.656	565.027	558.581	546.625	539.569	529.123	527.536	521.133	509.246	501.304	496.006	491.184	489.872	473.945	475.199	458.683	458.24	448.424	443.056	449.74	438.282	426.173	432.899	421.839	424.858	406.128	416.335	400.273	393.235	393.23	394.343	384.7	380.176	369.99	368.659	362.487	361.539	357.178	342.473	340.096	332.577	327.967	330.122	327.88
		15.9603	575.56	572.149	559.737	563.111	566.32	561.609	547.199	539.618	528.878	528.244	523.818	510.504	502.17	495.941	491.826	491.763	474.302	475.401	460.468	459.806	450.171	443.761	451.726	439.59	427.947	434.71	423.69	426.554	408.101	416.278	401.77	393.29	394.344	394.718	385.961	382.809	371.228	370.558	363.528	362.31	358.55	344.445	340.407	334.499	329.525	331.536	328.978
		15.9766	574.073	569.627	557.462	560.176	562.409	559.912	545.29	536.387	527.365	526.465	523.115	508.525	501.362	494.001	488.972	489.053	472.133	473.27	458.911	457.672	449.06	441.539	450.01	437.313	426.396	433.627	422.731	424.109	406.245	413.485	400.431	390.836	391.709	391.431	384.34	381.362	369.26	368.397	360.848	361.023	357.778	343.6	338.357	333.248	327.202	330.799	327.912
		15.993	576.943	572.995	560.783	562.929	565.008	562.853	549.614	539.6	530.758	529.491	525.808	510.312	505.728	497.892	491.927	492.201	475.081	476.607	462.163	460.221	451.75	444.505	454.452	440.085	429.31	437.281	426.184	426.396	408.62	417.369	402.614	395.361	394.226	394.371	388.079	383.791	372.838	370.741	364.754	364.016	360.646	347.446	342.409	335.999	329.49	333.476	332.089
		16.0093	576.013	573.037	560.03	561.258	563.529	560.964	547.594	537.794	528.206	527.614	524.856	507.554	504.694	497.153	490.703	490.637	474.339	475.877	460.618	459.025	449.471	442.271	452.904	438.254	427.906	436.214	423.713	425.168	406.006	415.795	400.857	396.08	392.568	392.27	387.301	381.287	372.084	369.251	364.492	360.726	358.121	346.72	341.265	334.035	328.077	331.75	330.13
		16.0256	573.857	572.083	558.446	560.238	562.871	559.625	546.682	536.65	527.391	526.723	523.84	506.065	502.746	495.733	490.369	488.482	474.216	473.955	459.734	457.76	448.034	440.216	450.285	436.473	426.787	433.63	422.18	423.091	404.933	413.649	400.736	395.593	391.715	390.545	386.076	380.662	371.332	368.159	363.788	358.337	357.071	345.291	341.402	332.461	327.782	331.69	327.555
		16.0419	577.35	574.715	562.158	563.557	567.122	563.364	549.614	538.746	531.784	529.383	525.778	509.669	506.43	498.561	494.387	491.213	476.68	477.177	464.861	459.779	451.345	443.147	452.437	438.591	430.234	435.329	427.394	424.969	409.38	417.016	404.314	398.155	394.657	393.842	388.665	384.798	374.965	371.251	366.035	361.316	359.765	347.257	345.226	334.891	331.128	334.999	328.948
		16.0583	576.354	572.007	559.501	560.571	565.079	561.237	546.884	536.129	530.148	526.573	523.982	508.249	504.205	496.522	492.545	487.83	473.737	476.38	463.39	457.679	449.199	441.268	448.944	436.688	428.024	433.574	427.194	422.196	407.971	416.119	402.848	396.04	393.725	392.72	386.909	382.882	373.323	369.498	363.401	360.397	357.354	345.633	343.756	333.815	329.694	332.709	326.968
		16.0746	577.775	572.733	560.206	564.266	567.687	563.43	549.407	538.705	531.405	528.215	526.286	509.622	504.579	498.189	494.182	489.47	474.668	478.42	463.485	459.829	450.59	442.492	450.307	439.006	428.628	435.278	429.255	423.923	409.624	417.661	403.118	397.706	394.317	394.922	389.683	384.407	374.536	370.55	365.715	363.219	358.883	348.799	345.698	336.546	331.175	334.658	328.54
		16.0909	577.347	571.936	559.816	564.729	566.981	561.838	548.187	537.712	531.91	528.017	524.676	508.961	504.017	498.543	493.646	491.066	474.87	476.477	461.707	460.87	449.687	442.949	450.937	438.118	427.636	434.595	427.645	424.152	409.223	416.318	402.325	396.089	392.904	394.68	389.233	384.23	373.688	369.641	365.912	362.417	358.915	349.358	344.816	336.905	329.73	334.594	327.405
		16.1073	576.775	571.079	558.979	563.932	567.191	562.054	548.186	536.593	532.914	527.591	523.471	509.664	502.75	498.279	494.008	492.096	475.503	474.681	461.626	462.021	448.485	443.652	451.449	437.515	428.145	433.654	426.325	425.406	409.541	416.935	402.869	394.884	393.705	394.779	388.264	384.164	373.327	371.554	366.435	361.573	359.562	349.509	345.39	336.703	328.757	336.365	328.21
		16.1236	577.571	574.063	560.444	565.695	568.874	564.999	550.582	538.345	534.022	528.819	524.397	511.811	504.26	498.491	495.968	493.754	475.891	475.853	463.821	463.564	450.105	445.912	454.74	439.882	430.261	435.42	427.787	428.06	412.029	419.964	404.112	396.293	396.024	395.758	389.955	384.656	375.188	373.807	368.09	363.693	361.526	348.751	346.339	337.335	330.362	337.582	330.239
		16.1399	574.752	572.826	558.719	563.398	565.786	562.58	549.13	538.53	530.808	527.087	523.996	509.818	503.869	497.327	494.581	492.146	473.719	474.411	462.397	462.034	449.018	443.712	453.821	438.68	428.536	434.26	426.089	425.176	410.488	418.577	403.968	393.997	394.345	394.457	387.957	382.373	373.196	373.122	365.727	362.756	359.539	346.508	343.738	335.295	330.072	334.318	328.385
		16.1562	576.622	574.95	561.608	567.263	568.234	565.757	551.388	542.026	532.497	529.835	526.784	511.111	507.306	501.695	496.232	494.194	476.346	477.763	465.786	463.816	452.626	446.465	455.582	442.851	430.625	436.773	429.504	427.093	411.383	420.646	407.338	397.117	396.378	398.432	390.566	386.132	374.679	376.321	368.016	365.158	361.687	350.022	346.415	337.312	333.13	336.018	331.078
		16.1726	575.747	574.029	560.486	564.904	565.509	564.963	549.34	539.885	530.679	528.631	524.497	510.752	505.828	500.877	494.088	492.418	475.704	476.438	464.223	461.344	450.918	445.729	453.381	442.767	429.561	435.308	428.298	426.2	409.098	418.494	404.96	395.984	393.477	396.833	387.874	385.511	373.548	374.257	366.885	363.79	360.784	347.723	345.277	336.016	331.098	334.521	330.342
		16.1889	574.426	572.625	559.169	561.582	564.745	563.645	548.465	538.84	529.985	527.171	521.921	509.859	504.421	498.046	491.739	490.967	474.89	473.91	461.91	458.905	448.11	443.846	452.741	441.102	428.538	434.148	427.36	425.567	407.647	415.711	403.118	394.693	391.646	395.175	386.623	383.577	372.483	373.173	366.061	363.508	359.627	345.978	344.087	336.001	329.262	334.068	329.331
		16.2052	577.495	575.74	561.409	564.79	568.177	565.797	550.056	539.759	532.173	528.189	523.484	510.96	505.349	499.82	493.6	492.997	476.525	475.406	464.05	460.649	450.147	444.723	455.399	442.403	430.585	436.541	430.247	428.405	409.976	417.066	405.459	397.38	394.222	396.456	388.961	386.071	374.689	374.394	367.871	365.715	361.909	348.667	346.103	338.441	331.949	336.581	331.513
		16.2215	576.326	573.755	558.769	563.636	566.034	563.122	547.301	536.902	529.609	525.96	521.485	508.496	502.672	498.381	492.341	490.976	474.925	473.265	462.571	459.021	447.914	441.203	452.461	439.682	428.802	434.61	427.903	426.522	407.987	415.666	403.861	395.902	393.236	394.5	386.948	384.259	374.072	370.638	365.802	364.018	360.794	347.497	344.107	337.078	331.04	335.777	330.174
		16.2379	578.839	575.707	561.297	566.117	568.093	565.208	549.122	538.327	532.032	529.249	523.025	510.076	504.976	500.933	495.43	492.555	477.447	475.616	464.892	461.015	450.792	442.746	455.025	441.398	431.628	438.249	428.786	429.202	409.551	418.634	406.5	399.007	396.848	397.77	388.968	385.223	376.696	370.976	367.796	365.83	363.679	349.086	345.868	339.546	332.579	337.296	330.938
		16.2542	579.273	575.721	560.98	564.979	566.438	565.069	547.472	537.039	531.826	529.632	523.777	510.455	504.526	499.554	495.825	491.168	477.072	475.851	464.663	461.741	451.459	442.759	455.476	440.576	431.753	438.874	427.41	428.919	408.315	418.487	404.589	398.944	397.111	397.062	387.203	385.95	376.761	371.022	366.563	364.04	363.601	347.654	344.975	338.983	331.603	336.5	329.023
		16.2705	578.376	575.862	560.243	563.397	566.528	565.093	547.648	537.534	532.122	529.037	524.035	510.5	504.409	498.829	494.59	490.9	476.636	474.678	464.052	462.115	450.388	442.481	454.344	440.15	429.964	436.635	426.566	427.898	407.186	417.992	403.354	398.64	396.664	395.23	387.423	386.844	375.765	371.086	366.261	363.173	363.603	346.554	345.358	337.461	331.067	336.837	328.13
		16.2869	579.4	577.765	561.696	564.901	569.051	566.379	550.143	539.375	533.507	528.652	524.629	511.549	505.119	499.662	494.633	492.661	478.344	474.621	465.557	462.613	451.598	444.383	455.33	441.775	431.144	436.989	428.13	428.955	408.86	419.838	404.744	398.878	398.659	394.781	389.748	387.524	376.166	372.458	368.634	364.355	363.273	347.349	347.833	337.239	332.699	338.708	329.602
		16.3032	577.069	574.668	558.746	561.941	566.314	563.05	548.564	539.048	531.566	526.28	522.759	509.827	503.445	496.976	491.7	491.312	475.97	471.627	464.227	459.907	449.613	443.108	454.028	439.933	429.786	435.284	426.665	426.398	407.599	419.195	402.718	396.503	396.893	392.919	388.345	384.462	373.891	371.817	366.383	362.968	359.937	346.341	346.346	336.086	331.531	335.982	328.757
		16.3195	578.507	574.053	561.102	564.165	568.299	564.198	551.407	542.106	533.933	527.523	525.785	512.524	505.21	498.081	493.312	493.893	476.569	473.967	465.606	462.444	452.311	446.344	456.519	442.062	431.558	437.408	428.198	428.081	409.671	422.097	405.235	399.609	399.018	396.18	390.229	386.317	375.881	373.422	368.296	365.562	362.12	349.448	348.077	337.631	332.427	337.062	331.62
		16.3358	576.944	570.8	560.571	562.06	566.493	560.95	549.419	538.982	531.754	525.92	524.945	511.036	503.595	495.826	492.141	492.138	474.786	474.042	462.965	461.025	451.844	445.397	454.144	441.109	430.174	436.1	428.095	425.868	409.1	420.228	403.425	397.053	396.569	394.927	387.667	386.247	374.883	371.487	366.856	364.635	360.977	348.307	346.47	335.712	331.266	336.26	330.359
		16.3522	575.657	569.391	559.763	561.217	566.098	559.647	547.431	536.635	530.01	525.363	523.048	510.192	502.268	494.892	490.892	489.941	473.039	473.098	460.931	460.238	450.366	443.942	452.031	439.957	429.08	434.805	428.096	423.838	409.044	418.759	402.022	394.75	394.571	394.696	386.445	385.591	374.515	370.857	366.424	364.019	360.299	347.461	345.141	334.517	330.836	335.477	328.98
		16.3685	578.912	573.55	563.6	564.989	569.18	563.556	549.43	538.767	531.652	528.851	525.469	513.664	505.095	497.151	492.761	493.051	475.276	476.266	463.542	462.577	451.076	446.336	454.926	441.97	432.27	437.374	429.541	426.927	412.282	421.476	404.394	397.505	397.323	397.621	389.634	387.311	377.087	373.294	369.761	366.538	362.424	351.247	347.161	337.119	333.47	337.28	331.603
		16.3848	575.903	572.245	559.451	561.604	565.12	561.891	545.868	536.801	529.83	527.373	523.308	510.738	503.512	493.805	490.426	490.683	473.398	474.172	460.827	458.737	447.156	443.422	451.858	438.676	429.375	434.096	425.652	425.204	408.751	418.562	402.77	395.011	394.715	394.788	387.281	384.274	374.017	370.856	367.661	364.31	360.038	349.614	344.584	335.675	330.968	334.947	329.908
		16.4012	578.259	574.385	561.52	564.122	567.299	564.498	548.551	540.17	533.024	528.514	525.189	511.566	505.056	495.866	493.071	493.349	476.106	476.709	462.218	460.841	450.146	445.672	452.225	440.78	430.681	435.261	427.599	427.372	411.13	419.663	406.45	396.689	396.657	396.73	389.855	385.357	375.709	372.8	369.512	366.071	362.404	351.243	347.289	338.094	332.755	338.568	332.577
		16.4175	578.402	571.586	561.274	563.203	565.426	563.136	548.563	538.662	530.708	526.46	524.345	509.879	503.721	495.175	491.903	492.929	474.877	475.858	461.431	461.8	450.337	444.971	450.218	439.48	430.294	434.468	426.564	425.883	410.738	417.59	405.315	394.893	395.023	394.277	389.313	383.11	374.107	372.514	368.089	364.971	361.778	349.716	346.011	337.636	331.373	338.154	332.237
		16.4338	575.87	568.235	558.043	561.312	561.682	561.25	546.304	536.397	528.234	524.078	522.54	507.241	501.863	493.621	488.819	489.177	471.325	473.164	460.218	458.522	448.163	441.5	447.801	435.951	429.31	432.405	424.046	423.931	408.392	415.521	402.372	392.964	392.723	391.221	386.325	380.088	371.515	371.38	366.208	363.402	359.998	347.716	343.063	336.534	328.961	335.145	330.014
		16.4501	576.758	571.794	559.049	563.157	562.543	562.012	547.158	537.362	529.226	525.67	523.39	508.029	503.573	495.893	487.773	490.218	472.391	474.338	462.105	457.922	449.146	442.232	450.365	436.144	430.496	434.212	424.785	424.775	409.22	418.061	403.384	394.362	393.147	392.076	386.017	380.328	373.445	372.483	367.02	364.251	360.513	348.627	343.919	337.44	330.136	335.148	329.756
		16.4665	575.185	570.435	557.174	561.658	560.123	559.449	546.002	535.388	527.556	523.794	521.389	506.119	501.824	495.188	485.364	489.25	471.678	472.355	459.72	455.332	448.899	442.002	448.957	435.126	427.598	433.169	423.75	422.641	406.386	417.14	402.266	393.57	391.097	390.827	384.037	379.64	372.139	370.801	365.857	361.737	358.536	346.568	343.405	335.493	329.217	333.246	328.562
		16.4828	575.751	571.725	560.012	563.072	562.382	561.912	547.027	536.698	529.498	524.45	522.555	506.971	502.872	497.558	487.327	490.326	473.655	472.985	460.945	455.937	450.609	444.009	450.796	437.65	428.528	435.195	425.129	424.279	408.247	417.434	405.102	396.945	392.908	392.874	386.068	382.896	372.807	371.769	367.052	362.428	360.153	347.989	344.919	336.017	330.236	334.968	330.124
		16.4991	574.17	572.041	560.087	560.417	562.083	561.244	545.952	536.021	528.65	523.751	521.384	505.354	502.978	496.371	487.287	489.576	474.001	472.687	460.919	456.479	449.416	442.857	451.08	437.633	428.183	435.638	424.136	423.331	408.465	415.543	405.156	396.558	392.185	391.773	386.032	382.791	371.122	372.249	364.91	361.959	359.191	347.255	343.032	334.603	329.385	335.044	329.497
		16.5154	570.22	569.262	556.53	555.858	559.613	557.309	544.687	532.932	526.518	521.194	518.116	502.28	498.833	492.499	484.949	485.663	471.059	469.122	458.216	454.653	445.767	439.049	448.134	435.118	425.266	433.371	420.248	420.953	405.913	411.509	401.975	393.242	390.13	389.865	382.835	379.364	368.279	371.152	360.945	359.759	356.714	344.328	340.087	331.396	325.961	333.466	327.695
		16.5318	571.822	571.012	558.122	557.313	562.304	558.409	546.782	533.739	528.553	523.702	518.854	505.711	498.597	494.113	488.304	489.18	472.513	471.71	459.816	457.066	446.854	440.319	449.51	436.968	425.798	434.628	420.865	423.236	407.833	413.596	403.02	394.012	392.742	392.253	384.66	379.825	370.602	371.744	363.422	361.3	358.19	344.216	341.262	333.306	326.449	334.424	329.993
		16.5481	570.607	568.999	556.307	555.415	560.448	556.954	545.664	533.331	527.073	523.03	517.49	505.923	496.696	491.264	487.656	489.393	470.736	472.081	458.689	456.209	445.53	438.429	447.251	436.077	423.785	432.655	419.34	422.699	406.705	412.822	400.683	391.981	392.875	390.551	383.456	378.637	370.609	369.298	363.665	360.711	357.725	343.178	340.83	333.079	326.292	332.556	328.862
		16.5644	572.512	570.704	558.492	558.149	562.657	559.984	548.427	535.684	527.629	525.214	519.903	507.714	498.169	491.865	489.792	489.783	472.381	473.496	459.981	458.093	448.7	440.532	448.859	438.429	425.586	434.673	422.158	425.241	408.398	414.239	401.601	394.024	395.165	392.232	385.308	381.254	372.324	370.921	365.309	363.17	359.494	345.934	342.717	334.581	329.018	333.632	329.108
		16.5808	573.551	569.532	557.542	557.58	562.777	558.887	546.022	534.182	525.413	523.487	519.805	506.351	498.393	491.207	489.651	487.924	471.897	471.995	458.427	457.258	448.701	440.402	448.317	437.274	425.318	434.677	422.507	423.296	406.293	413.073	401.369	392.843	393.426	390.68	384.551	380.327	370.662	369.813	363.47	361.219	357.579	345.209	342.059	332.996	328.659	332.914	326.505
		16.5971	572	567.176	554.611	555.234	560.642	556.169	543.37	532.837	523.061	520.462	518.033	503.611	496.857	489.276	487.711	485.802	469.588	468.959	456.187	454.905	446.865	437.298	446.486	434.268	423.916	431.989	421.985	419.924	402.644	410.766	400.433	390.838	389.968	389.66	382.878	378.102	367.942	367.389	361.192	358.748	354.113	343.241	341.197	330.323	326.119	331.533	324.066
		16.6134	573.664	569.897	556.517	557.696	562.404	558.282	545.527	534.587	524.752	522.995	519.723	505.973	499.29	491.957	489.754	488.812	472.852	470.866	459.018	456.207	448.546	439.511	449.109	435.928	426.449	433.932	424.162	422.611	404.084	412.177	402.281	393.304	390.979	392.907	384.3	380.156	370.268	370.002	362.455	361.071	355.367	344.945	343.437	332.08	327.76	333.014	327.54
		16.6297	570.654	566.765	552.273	555.022	558.243	555.314	543.482	530.466	521.311	519.402	517.453	503.765	497.488	490.191	486.319	486.07	470.592	467.805	457.282	452.927	445.97	436.193	445.668	433.481	423.787	430.624	421.162	419.904	401.083	409.654	398.755	392.418	389.145	389.42	381.775	377.565	368.429	368.077	360.043	358.358	354.609	343.136	340.693	329.919	325.288	331.263	326.641
		16.6461	571.139	567.556	553.255	557.485	559.242	556.497	545.755	531.51	521.976	519.533	518.272	505.031	498.354	491.81	486.511	486.134	470.619	469.305	458.262	453.72	446.529	436.188	445.644	434.154	424.9	431.167	421.257	419.879	403.212	411.622	399.508	393.809	389.849	388.342	382.639	377.467	370.118	368.882	360.84	359.971	356.958	344.046	341.427	331.575	325.639	332.444	327.31
		16.6624	570.915	566.18	553.003	556.03	559.096	555.051	544.304	531.138	521.512	519.763	517.015	505.995	498.039	491.325	485.27	484.385	469.577	470.208	457.931	452.366	445.394	435.728	445.2	433.354	424.307	431.177	420.029	419.194	403.496	411.866	398.336	392.816	388.128	386.4	380.922	377.049	369.94	367.752	359.624	359.649	356	342.814	340.784	331.857	325.039	331.964	326.054
		16.6787	568.251	562.403	549.612	552.595	557.24	551.758	539.982	528.677	519.446	516.586	513.42	503.534	494.482	486.953	482.921	480.036	466.997	465.59	454.489	448.167	440.569	432.769	441.982	429.846	421.472	427.527	417.26	416.471	399.733	408.569	394.81	389.601	385.549	383.197	378.11	375.234	365.765	364.529	356.931	355.764	352.944	339.859	338.354	329.91	322.736	328.827	322.601
		16.6951	570.976	565.496	552.544	555.25	560.886	553.124	540.994	531.318	522.473	519.823	516.002	504.673	496.901	489.498	486.154	482.586	469.611	467.098	456.16	450.772	441.276	435.461	443.943	432.239	423.749	428.782	419.654	419.346	402.56	410.884	396.003	391.297	388.428	387.093	380.023	378.261	367.598	367.258	358.269	356.793	353.916	341.911	339.806	331.213	324.99	330.407	324.278
		16.7114	567.109	562.88	549.043	550.878	557.301	548.882	537.496	527.657	519.656	518.311	513.641	500.532	493.541	487.955	482.484	479.834	465.294	464.422	452.854	448.885	438.416	433.06	441.14	429.519	419.838	425.489	416.323	415.736	399.213	407.222	392.189	388.135	385.471	385.257	377.341	375.227	365.251	364.962	354.737	353.435	350.077	338.869	336.751	327.619	321.415	327.203	321.673
		16.7277	564.765	563.867	549.061	551.171	556.781	549.075	537.852	526.939	519.628	517.677	513.661	499.929	493.395	487.322	481.786	479.397	464.239	464.487	452.043	449.486	438.687	432.667	441.134	428.352	419.181	425.897	416.125	415.539	398.199	406.853	392.178	387.758	384.919	384.908	377.348	375.862	365.853	364.188	355.705	353.797	351.193	339.222	336.668	327.635	321.562	326.916	321.493
		16.744	565.649	564.104	548.295	551.42	556.267	548.84	537.328	526.481	520.058	517.961	513.792	500.65	493.304	485.959	482.112	479.878	464.524	464.54	452.245	449.822	438.309	431.554	442.031	427.841	418.617	425.84	416.625	416.412	398.776	408.367	392.892	387.195	385.845	385.284	376.472	376.498	365.171	363.959	357.31	354.342	352.462	339.539	336.767	327.093	322.745	326.875	321.075
		16.7604	563.012	559.309	544.751	548.459	553.384	546.463	534.234	521.962	517.557	514.68	509.975	497.414	489.85	481.085	479.015	476.987	461.961	460.342	449.102	446.289	435.039	428.144	438.93	425.889	415.428	421.744	413.862	412.657	395.842	405.749	390.631	384.416	383.321	382.931	373.611	373.568	361.574	361.114	354.892	351.639	349.843	336.561	334.245	324.078	320.687	324.088	317.879
		16.7767	566.541	562.527	547.713	552.208	556.459	549.66	537.092	524.229	519.79	516.925	512.495	500.165	492.863	482.197	481.512	480.576	464.575	463.266	451.276	448.641	438.796	430.825	441.591	429.316	418.373	424.774	415.82	415.412	398.585	408.171	392.769	387.098	385.195	384.135	376.656	375.952	364.511	362.781	356.76	353.042	351.223	339.132	335.88	326.52	322.672	327.247	320.006
		16.793	564.278	558.936	544.019	549.292	552.915	545.571	534.899	522.542	516.818	514.104	510.136	497.595	490.213	480.255	478.819	477.89	462.179	461.199	448.38	445.582	436.842	428.151	439.073	426.015	416.69	422.604	411.757	413.097	395.491	405.079	390.249	384.624	382.912	380.242	374.385	372.723	361.172	359.517	353.83	350.652	347.921	336.19	333.152	324.022	319.884	324.248	316.771
		16.8093	563.448	556.893	544.204	549.251	551.733	545.48	534.529	524.205	515.808	513.821	509.567	495.168	489.217	481.817	478.006	477.1	462.015	461.391	447.247	444.4	437.258	428.572	438.3	425.572	417.004	421.834	411.764	412.511	395.64	403.996	390.718	384.227	382.389	379.749	374.905	372.631	360.412	358.433	353.386	350.822	347.28	334.762	333.035	324.387	319.575	323.006	316.699
		16.8257	564.231	558.194	545.304	549.151	549.368	546.544	533.475	525.159	515.032	513.385	509.83	494.127	489.583	482.896	478.797	476.834	461	461.121	448.159	444.657	437.955	429.25	438.872	426.137	416.654	421.271	412.941	412.248	396.174	404.044	390.809	383.498	381.783	380.198	375.698	372.802	359.708	359.242	353.817	349.443	347.461	334.661	332.123	325.763	319.761	322.349	318.956
		16.842	561.578	556.235	543.149	546.25	545.565	544.676	531.681	521.782	514.135	510.719	507.998	492.693	488.17	480.959	477.468	474.838	458.344	458.175	447.448	442.654	434.673	427.182	437.151	424.391	414.229	419.503	411.148	410.316	393.946	402.166	388.066	382.028	380.021	379.398	373.655	370.022	357.433	357.823	352.317	347.483	345.99	334.907	329.617	325.432	318.88	320.33	318.619
		16.8583	562.838	558.956	545.172	548.339	547.071	546.605	533.888	521.459	516.132	513.742	508.211	494.996	490.314	482.124	477.731	476.646	460.648	459.859	448.677	445.301	435.687	429.209	438.88	426.803	416.459	422.304	412.892	412.541	396.339	403.753	389.471	382.814	382.315	381.645	375.129	370.125	358.929	359.276	353.835	349.867	347.482	336.631	330.903	326.409	320.585	321.964	319.695
		16.8747	559.259	557.877	541.751	545.099	545.276	543.912	531.46	517.92	512.99	512.154	504.978	491.995	487.703	479.466	473.794	472.513	457.598	457.498	446.122	443.611	432.704	426.015	435.637	423.192	413.445	419.937	410.05	409.267	394.656	401.041	387.23	379.077	379.811	379.183	372.799	367.458	356.05	357.219	351.773	348.495	345.035	333.599	328.866	322.834	318.187	319.172	315.777
		16.891	557.711	556.645	540.701	544.159	545.754	543.992	530.869	517.151	511.451	510.307	503.864	490.353	486.448	477.887	472.774	471.267	456.516	456.937	445.839	443.433	431.965	425.192	433.394	421.91	411.075	418.226	408.896	408.201	393.085	400.424	387.417	378.791	379.296	378.64	371.264	367.725	355.543	356.178	351.533	348.441	345.179	332.259	329.413	322.661	317.307	318.439	314.797
		16.9073	558.107	555.883	540.181	544.072	544.818	543.065	530.112	517.444	510.747	508.547	503.784	489.157	486.124	477.107	472.294	471.75	456.561	456.695	445.759	443.171	432.193	426.055	431.826	421.569	410.482	417.232	409.197	408.769	391.419	400.146	387.658	378.777	378.923	378.069	369.691	368.731	355.741	355.753	351.34	348.412	345.001	331.825	329.774	322.562	317.542	318.298	315.327
		16.9236	557.827	555.571	539.449	543.088	543.766	540.893	529.682	518.977	510.894	508.072	503.368	489.554	485.219	477.324	471.948	470.448	455.931	455.693	443.463	442.808	431.763	425.592	430.623	420.962	410.693	417.346	409.398	408.35	390.931	399.028	387.496	377.72	378.448	377.236	369.529	368.502	356.454	356.358	350.419	348.195	344.783	332.04	329.513	322.137	317.631	318.374	314.67
		16.94	561.937	560.489	543.956	548.4	548.265	544.551	534.206	523.451	515.745	512.4	506.993	494.483	489.042	482.071	476.129	472.879	459.841	459.227	446.613	446.344	436.24	427.662	435.115	424.845	415.884	421.389	413.496	411.99	394.938	402.861	390.984	382.037	382.815	380.772	373.715	371.157	361.111	360.823	352.498	351.47	348.336	335.417	332.72	325.34	320.505	323.171	317.077
		16.9563	559.637	558.483	541.763	546.846	547.244	543.407	532.653	521.715	515.13	510.256	506.518	493.051	487.747	481.013	474.431	470.872	459.801	458.036	445.013	444.044	434.805	425.565	435.348	423.083	414.543	419.543	411.772	410.358	393.276	401.11	388.991	381.586	381.401	379.251	372.79	369.421	361.146	359.377	351.291	349.654	347.076	334.238	330.67	323.486	318.439	322.522	316.418
		16.9726	558.212	557.566	542.039	546.107	548.072	544.485	532.531	521.574	514.167	510.338	505.929	493.042	487.65	480.183	474.69	471.63	459.925	458.831	444.428	442.962	434.238	426.932	436.338	423.14	414.122	420.221	412.274	409.939	393.035	401.186	390.033	382.758	380.761	379.49	374.034	370.009	360.817	359.622	352.56	350.283	347.359	334.659	329.989	324.378	318.319	322.179	317.863
		16.9889	558.523	558.607	543.803	547.833	549.241	546.299	533.02	522.311	514.252	511.459	507.009	495.179	489.324	480.339	476.321	474.55	460.343	460.474	446.588	444.673	435.381	429.401	438.265	424.638	415.178	420.921	413.965	410.629	394.665	401.8	391.757	383.109	381.482	381.671	376.098	371.692	361.629	361.149	354.572	352.796	349.312	335.878	332.146	326.222	320.14	323.768	320.465
		17.0053	557.661	556.176	543.104	546.658	547.84	545.172	531.71	521.105	512.959	510.127	505.294	494.288	487.803	479.005	475.323	474.091	458.067	459.485	444.994	443.792	433.752	427.408	437.211	423.268	414.511	418.58	412.807	409.669	394.641	400.659	390.102	380.283	380.579	380.905	375.432	371.442	361.253	359.463	353.688	352.015	349.482	336.352	332.992	325.214	320.43	323.481	319.833
		17.0216	563.071	559.858	547.421	551.352	552.388	548.372	536.527	525.423	517.309	514.363	508.905	496.789	490.724	482.091	479.865	477.287	461.105	463.374	447.639	447.886	437.167	429.818	439.444	426.253	418.572	422.026	416.364	413.33	397.894	404.4	393.471	383.635	384.562	382.935	378.094	375.025	364.126	362.746	356.612	354.542	353.199	339.383	336.56	327.793	324.328	325.883	321.968
		17.0379	563.629	559.933	547.366	550.228	552.047	547.516	536.449	525.946	516.55	514.145	510.566	494.92	491.088	482.231	479.724	475.634	460.739	462.968	447.565	448.137	436.054	429.917	438.264	425.953	418.775	421.723	416.082	414.226	396.686	404.344	392.363	383.945	385.054	383.145	377.125	374.246	363.867	361.812	356.242	353.073	352.169	338.053	334.978	326.925	323.551	325.035	321.347
		17.0543	562.897	560.81	547.738	549.895	551.941	547.921	535.813	526.64	516.796	514.312	510.196	494.435	492.624	483.133	478.585	475.314	461.802	462.374	448.216	448.073	434.981	431.45	438.837	426.508	418.684	422.917	417.182	415.639	396.755	405.308	391.567	385.81	385.576	382.924	377.113	374.859	365.299	361.736	357.577	353.124	351.37	338.433	334.002	328.114	323.73	326.523	321.656
		17.0706	565.69	564.896	549.934	551.986	553.75	551.086	537.72	527.301	519.907	516.784	511.69	497.793	496.491	485.717	481.273	478.629	464.848	464.786	451.18	450.147	438.406	434.28	441.962	430.577	420.598	427.709	419.4	417.421	399.67	408.439	394.385	388.441	387.516	384.66	380.289	377.279	368.33	364.474	360.83	356.516	353.516	341.136	336.435	331.335	326.099	330.218	323.997
		17.0869	563.99	563.098	546.857	549.639	552.095	549.76	536.161	525.755	518.024	514.889	510.815	496.902	494.714	484.144	480.458	478.916	464.116	463.992	450.001	448.856	437.909	432.804	440.958	430.832	420.691	428.158	418.846	415.975	398.447	407.463	393.964	385.387	386.294	383.72	380.263	375.798	368.072	363.588	359.971	357.271	354.287	340.989	336.477	330.66	325.786	329.806	323.87
		17.1032	566.739	565.495	550.088	553.254	556.11	552.196	539.394	529.08	521.01	517.137	514.766	499.595	496.091	485.811	483.261	482.76	467.812	467.061	453.019	451.66	441.961	436.662	444.683	433.796	424.312	431.138	423.048	419.622	401.702	410.623	397.34	387.248	390.112	386.028	382.886	378.987	369.975	366.782	362.323	359.796	357.155	344.231	340.591	332.4	328.638	332.06	327.486
		17.1196	567.513	565.095	551.071	554.214	556.796	552.379	540.09	529.55	520.725	518.254	516.098	500.41	496.12	487.442	483.971	483.49	468.029	467.009	453.929	451.884	443.048	438.049	446.053	434.322	424.985	431.034	423.289	420.902	403.094	411.232	397.806	389.096	391.726	386.46	382.951	380.149	368.755	367.633	362.882	359.338	356.42	345.195	341.475	332.263	328.983	331.611	329.155
		17.1359	566.419	562.243	548.969	553.546	555.07	551.268	538.769	528.22	519.365	517.426	514.452	500.168	494.936	487.44	482.723	481.789	466.758	464.913	454.05	451.564	442.792	436.217	443.872	433.191	424.238	428.825	421.715	419.597	402.093	410.572	396.643	389.267	389.982	386.251	383.282	379.95	367.367	366.583	362.907	358.397	355.086	344.352	340.874	332.251	327.78	330.411	328.309
		17.1522	570.23	564.804	553.081	556.888	557.343	554.081	541.141	531.041	523.438	520.273	516.637	504.376	499.435	489.977	485.729	485.671	469.375	467.85	457.042	454.594	446.747	437.493	445.567	436.003	427.553	431.404	424.379	421.931	404.571	413.048	400.139	392.106	391.651	390.528	386.772	383.091	370.708	369.3	365.925	362.778	358.44	346.984	344.033	335.594	329.596	333.364	330.72
		17.1686	568.825	563.393	551.81	555.864	555.417	553.906	540.987	530.435	523	518.891	515.581	503.268	498.769	489.715	484.289	484.182	468.173	467.69	455.326	453.165	445.481	435.999	443.591	434.401	426.167	431.005	423.29	420.572	403.602	411.888	400.163	392.135	390.419	390.409	385.05	382.127	370.26	370.023	364.271	363.63	358.425	346.202	343.557	335.148	329.058	334.007	329.499
		17.1849	572.011	565.995	554.166	557.844	557.916	556.538	543.86	532.181	524.212	520.399	517.798	505.076	499.637	492.513	486.774	485.11	470.392	471.226	457.783	454.922	447.398	438.352	446.254	436.457	426.988	432.747	424.707	421.789	406.385	414.535	402.404	395.616	392.879	392.416	386.709	384.172	372.454	372.889	365.818	365.802	359.73	347.484	345.819	336.923	332.31	335.906	330.929
		17.2012	574.134	568.364	556.693	557.684	560.147	556.949	544.799	533.297	525.421	521.886	519.471	506.392	501.801	494.238	489.157	486.688	471.109	473.328	459.586	456.233	449.073	438.86	449.127	438.281	428.222	432.93	426.334	422.633	408.036	415.603	403.525	397.111	394.556	393.765	387.763	386.499	373.003	374.845	368.399	367.272	360.499	348.624	346.901	338.561	334.43	337.057	332.415
		17.2175	571.506	566.552	554.707	555.087	558.688	555.533	543.465	532.27	523.555	520.774	516.782	504.963	499.339	491.6	487.507	485.542	468.447	471.377	457.211	454.73	446.588	436.456	448.357	437.429	425.848	430.598	424.68	421.433	407.33	414.601	401.889	394.922	392.983	392.909	386.841	385.585	371.493	373.559	367.641	364.817	359.968	347.895	345.133	338.125	334.408	336.355	330.367
		17.2339	574.894	570.396	558.298	558.207	562.053	558.966	546.242	535.624	527.443	524.577	519.346	509.049	502.483	494.569	490.26	488.813	471.907	473.812	461.135	458.401	448.589	440.591	452.019	441.728	428.211	434.357	427.344	424.013	411.417	418.711	405.909	397.354	395.731	396.876	390.574	388.082	374.941	376.512	370.753	367.11	363.598	351.2	348.148	340.957	337.932	339.186	332.183
		17.2502	573.18	569.338	556.31	556.497	559.9	557.579	545.058	534.359	526.717	522.95	519.086	507.731	501.026	493.491	488.087	487.021	471.911	472.405	461.634	457.647	446.866	440.506	449.329	440.689	427.358	433.514	425.429	421.369	410.067	417.61	405.268	397.251	394.434	396.186	389.154	387.564	374.506	374.994	370.236	365.98	363.19	350.241	348.527	340.384	337.058	338.398	332.01
		17.2665	574.238	571.046	557.352	559.263	562.589	560.128	546.376	535.578	528.435	524.198	521.858	508.24	500.948	493.431	488.743	488.289	473.444	473.947	463.153	459.193	448.77	443.047	449.763	441.303	429.418	434.992	426.442	422.733	410.728	418.884	405.936	399.692	395.911	396.309	390.333	388.321	376.849	375.325	371.703	368.157	364.978	351.707	350.44	341.546	337.708	339.034	333.648
		17.2828	576.026	573.451	558.659	560.943	563.2	560.973	546.092	535.963	530.803	526.538	523.329	509.086	502.775	495.063	489.764	490.244	475.327	474.723	463.604	460.372	450.129	444.42	451.3	442.377	430.855	437.102	428.516	425.199	411.776	420.278	405.271	401.627	397.053	396.459	391.751	388.07	377.975	376.189	372.199	370.442	365.765	353.185	351.309	342.052	338.18	339.44	334.979
		17.2992	575.068	571.456	557.032	559.638	559.722	559.044	544.61	534.744	529.707	526.186	521.566	508.104	501.586	495.371	489.466	490.062	474.196	472.844	461.478	458.996	448.828	443.362	450.04	441.175	429.813	437.351	427.928	424.785	410.319	419.696	402.835	400.302	395.87	396.289	390.391	386.892	376.742	374.891	370.917	369.282	364.661	352.938	349.878	341.401	338.041	339.111	334.702
		17.3155	578.804	573.504	560.368	562.81	562.726	561.621	547.268	537.701	532.605	529.087	524.656	511.86	503.308	498.601	493.007	493.373	476.619	476.245	463.84	461.277	452.531	446.965	453.564	443.431	433.592	439.896	429.749	428.111	413.269	422.574	406.122	401.014	398.791	399.487	393.604	390.58	379.959	377.925	374.048	371.102	367.111	355.077	352.871	343.84	341.241	341.968	337.616
		17.3318	576.746	571.296	559.258	560.681	562.126	560.409	548.125	537.798	531.999	527.789	524.625	511.463	502.471	497.609	492.246	491.848	475.437	475.974	463.117	459.917	452.957	446.364	452.802	443.083	433.216	437.75	427.915	427.692	410.992	421.595	405.648	398.261	399.022	398.35	393.378	390.099	379.911	377.884	373.423	369.748	365.084	354.121	353.179	343.094	339.383	341.671	336.818
		17.3482	575.226	570.442	560.121	561.756	564.067	561.172	550.507	539.098	532.082	527.659	525.681	511.83	503.837	498.825	494.001	491.809	477.27	475.953	464.057	460.389	453.956	447.363	453.62	444.508	433.675	437.176	430.036	428.73	412.279	422.281	406.447	398.963	400.936	399.639	394.177	389.367	381.173	379.195	373.883	370.373	365.461	356.189	354.772	343.543	339.13	342.356	337.556
		17.3645	575.448	570.979	560.228	562.547	564.435	561.643	549.422	538.528	531.8	527.965	526.461	511.637	505.599	499.455	495.272	492.395	479.238	476.556	464.978	460.616	454.476	448.635	454.498	444.198	433.736	437.262	431.686	429.751	415.086	422.884	407.19	399.955	400.753	401.127	394.458	389.584	381.786	379.75	374.009	371.555	366.518	356.983	355.454	344.676	339.592	342.622	338.755
		17.3808	575.531	570.182	559.059	561.72	563.759	562.041	548.45	536.536	530.034	527.106	525.11	509.992	505.575	498.646	494.893	490.95	478.846	476.355	464.656	459.23	453.203	447.654	453.261	443.435	433.336	437.818	431.174	429.759	414.812	422.17	406.847	399.819	399.706	399.987	392.899	389.162	381.195	378.842	373.57	371.056	367.031	355.294	354.411	345.77	339.541	342.536	338.953
		17.3971	580.56	574.313	562.943	565.523	566.934	565.869	552.373	540.468	532.553	529.824	528.056	512.658	509.048	502.428	498.402	494.248	482.307	480.383	468.46	462.881	455.94	450.83	456.841	447.29	437.206	442.512	435.166	433.878	418.632	424.927	410.678	403.896	403.164	403.034	395.497	392.592	384.609	381.325	378.363	372.965	370.903	358.245	357.324	350.244	342.727	345.628	341.734
		17.4135	579.97	573.267	562.379	565.663	566.63	565.115	552.196	540.089	531.49	529.827	527.091	512.004	508.043	501.123	497.214	494.312	481.062	480.636	467.988	462.808	455.109	449.275	456.611	446.603	437.052	442.279	434.241	433.124	417.351	424.196	410.338	403.542	403.564	403.266	396.088	392.424	384.595	380.827	378.539	371.504	371.308	358.495	356.491	349.943	342.643	346.073	340.359
		17.4298	579.432	572.233	562.295	565.19	568.18	565.293	552.899	540.688	532.479	530.886	527.126	512.387	507.724	500.832	496.554	494.528	480.721	481.352	467.488	463.677	455.195	448.418	456.931	446.404	438.27	442.538	433.295	433.371	416.335	424.945	410.833	403.777	404.466	403.771	397.658	392.804	384.615	382.414	378.005	370.951	371.61	359.084	355.791	349.122	341.597	346.903	340.229
		17.4461	579.92	574.456	563.822	565.744	569.142	565.431	553.47	542.239	534.485	532.224	528.794	514.682	509.182	502.136	497.848	495.127	481.799	482.429	468.058	465.973	457.125	449.976	458.261	447.26	439.217	443.783	434.669	434.419	417.175	426.824	411.625	405.082	405.381	405.023	397.849	394.313	385.033	384.619	379.097	373.803	371.951	360.156	356.62	349.399	342.5	348.692	341.611
		17.4625	578.641	573.97	562.441	563.046	567.093	564.277	551.062	541.157	533.053	529.755	526.418	514.707	507.92	500.395	496.282	493.538	480.519	480.158	466.49	464.996	456.438	449.181	457.285	446.342	436.554	441.969	434.038	432.639	416.648	426.546	410.232	403.451	403.864	404.934	396.107	393.98	383.783	383.611	377.871	374.772	370.597	358.953	356.54	347.75	343.088	348.743	341.455
		17.4788	581.899	577.517	565.671	565.737	570.259	567.318	553.6	543.893	535.527	532.557	529.299	517.683	511.583	502.351	498.629	497.134	483.027	482.391	469.845	468.604	458.797	452.855	460.376	449.971	438.509	444.417	437.706	435.703	419.643	429.738	413.503	406.165	407.278	407.544	399.225	396.688	386.292	385.848	380.505	376.968	374.339	361.972	359.294	350.348	345.422	350.967	344.703
		17.4951	581.476	576.963	564.926	566.033	569.644	566.288	552.764	542.79	535.618	532.676	529.094	516.598	511.178	501.863	497.96	496.498	481.245	482.38	470.248	468.521	457.454	451.584	459.106	450.045	436.93	443.727	437.424	435.679	419.103	429.181	413.968	406.271	406.75	406.631	399.24	395.807	385.512	385.005	379.551	377.264	374.484	361.979	358.988	350.778	344.282	349.525	345.017
		17.5114	580.356	576.55	564.544	565.912	569.417	566.17	551.819	542.608	535.646	531.947	529.071	514.837	509.562	501.528	498.063	494.761	479.948	482.424	469.942	467.312	455.837	450.312	458.337	448.506	435.426	443.493	436.123	434.88	419.075	428.065	413.47	406.389	406.223	405.538	398.05	394.809	385.222	383.961	378.966	378.507	372.589	361.659	358.29	350.354	343.26	347.849	344.722
		17.5278	582.541	578.838	567.876	568.325	572.425	568.674	553.973	545.594	537.828	534.677	531.668	517.221	512.5	504.268	500.781	497.131	482.528	484.741	473.112	469.974	458.559	452.777	461.14	450.391	438.648	445.989	438.018	437.254	421.165	429.867	415.296	408.701	408.522	406.908	399.259	396.319	387.036	385.745	381.55	380.855	373.822	364.167	360.543	353.159	345.517	351.328	346.847
		17.5441	579.708	576.183	564.171	564.714	569.629	567.217	550.944	543.819	534.192	532.709	528.553	515.256	509.942	502.335	497.78	496.271	480.261	481.521	470.561	467.771	456.877	450.544	459.343	448.303	437.665	443.297	435.91	434.59	418.646	427.41	413.582	406.981	405.627	405.434	397.616	394.449	385.098	383.351	378.675	378.57	371.674	363.083	358.983	351.539	344.374	350.126	344.925
		17.5604	581.401	579.193	565.859	567.528	571.244	569.281	553.169	546.028	536.191	535.037	530.255	517.347	510.906	503.878	499.121	499.382	482.664	483.133	472.158	469.577	459.348	452.57	461.914	451.49	439.713	445.783	438.791	436.214	420.845	429.418	415.945	409.39	407.122	407.693	401.005	395.731	387.187	385.097	380.802	380.116	374.657	365.548	360.923	352.986	346.022	352.18	347.402
		17.5767	581.325	579.38	564.142	567.802	570.249	567.001	553.048	544.284	536.561	533.699	529.929	516.998	510.865	503.072	498.883	498.891	482.122	482.584	472.37	469.41	458.901	451.92	461.415	450.649	439.252	445.995	438.62	436.262	421.245	429.155	415.291	409.056	406.524	407.581	401.942	395.357	388.188	384.8	381.099	379.425	375.716	365.606	361.071	352.096	346.487	352.703	347.891
		17.5931	578.305	576.689	561.224	565.84	567.705	565.023	549.812	540.766	533.61	530.607	527.436	514.122	508.87	500.74	497.717	495.63	479.131	480.029	469.229	466.918	456.518	449.078	459.052	447.767	436.845	443.834	435.535	434.696	419.527	427.178	413.75	406.201	404.169	406.08	399.831	393.962	386.908	382.879	380.031	377.083	374.456	362.15	359.285	350.415	344.832	350.993	345.442
		17.6094	582.453	580.148	565.175	569.745	570.862	568.524	553.127	542.704	536.757	534.428	530.302	516.983	512.378	504.617	502.07	499.342	481.876	484.006	470.696	469.979	460.432	452.328	462.412	450.511	440.006	446.97	437.595	438.357	421.776	429.999	416.891	408.405	406.887	408.543	401.92	398.17	388.937	385.516	383.355	379.384	377.132	363.797	362.206	354.005	347.552	352.549	347.936
		17.6257	581.96	578.384	563.672	568.317	569.24	566.224	552.938	540.618	535.738	533.048	528.82	515.213	510.56	503.87	500.522	498.565	480.503	482.759	468.401	468.383	459.369	452.425	460.747	449.493	438.463	444.966	435.979	436.242	420.272	428.416	414.805	407.159	406.719	406.804	400.409	397.614	388.034	384.195	382.615	378.13	375.079	363.425	361.885	354.089	346.858	351.359	347.363
		17.6421	582.616	578.666	565.077	571.223	571.446	567.72	556.015	542.188	537.074	534.192	530.441	516.608	512.212	505.698	501.366	499.964	482.128	484.309	470.998	469.332	460.308	455.073	462.369	451.675	439.91	446.063	437.532	436.873	422.432	429.323	416.837	409.834	408.439	407.529	402.062	398.488	389.724	386.635	383.963	378.934	375.663	364.789	363.595	355.186	348.272	353.226	348.779
		17.6584	582.883	578.917	565.616	570.855	571.639	566.75	556.894	543.752	537.954	534.312	531.471	517.898	513.624	506.049	502.118	500.603	483.351	485.588	473.109	469.572	460.52	455.091	463.304	451.131	441.008	446.939	437.853	437.718	422.694	429.674	418.49	411.331	409.032	407.941	403.479	399.167	389.836	388.286	383.836	379.182	376.729	365.971	364.18	354.175	348.975	352.873	349.497
		17.6747	578.935	575.105	563.702	566.134	568.517	562.617	554.84	541.677	536.008	531.289	529.359	516.46	511.274	503.32	499.414	497.53	481.309	482.128	470.468	467.304	459.129	451.826	460.391	448.058	438.544	444.378	436.201	435.619	420.013	427.87	416.135	408.888	407.831	407.335	401.355	397.079	387.611	387.826	381.113	378.161	375.02	364.665	361.427	351.471	347.582	350.718	346.654
		17.691	581.281	576.331	566.888	568.2	570.428	564.853	557.251	543.362	537.746	533.591	532.84	519.112	513.021	505.585	501.482	499.864	484.023	483.512	472.179	469.457	462.833	453.815	462.752	450.612	441.159	446.197	439.459	437.896	422.145	431.158	417.535	409.968	410.038	410.675	403.262	398.731	390.122	390.276	382.921	380.485	376.923	366.25	362.519	354.381	350.144	353.838	348.217
		17.7074	579.428	574.065	563.781	566.543	568.203	562.801	554.154	541.863	535.081	532.286	530.35	517.095	511.103	503.184	498.608	497.903	482.748	481.308	470.697	467.287	460.612	451.709	460.853	449.081	439.981	445.162	438.549	436.939	420.437	429.894	416.664	408.367	407.922	408.294	401.873	397.409	388.962	388.372	383.227	379.266	374.97	363.889	361.295	353.671	348.432	354.097	347.212
		17.7237	579.078	574.242	563.706	566.878	568.132	563.312	552.642	542.979	534.201	532.93	529.523	515.935	510.856	502.932	498.66	496.971	481.652	480.797	470.916	467.442	459.843	451.602	460.998	449.338	440.315	445.386	438.827	437.866	420.77	430.013	417.113	408.991	407.704	408.374	402.769	398.007	389.24	388.5	383.991	379.841	375.575	364.126	361.905	354.163	348.584	355.335	348.828
		17.74	581.663	577.353	566.703	568.498	569.869	565.724	555.003	545.297	535.844	535.721	531.292	517.084	512.715	504.859	501.858	498.899	483.461	483.693	472.288	470.012	462.415	455.017	463.673	451.392	442.216	449.173	439.588	439.514	421.89	431.376	417.526	411.376	409.44	410.352	404.732	400.062	391.92	390.08	385.49	381.837	378.522	366.118	364.774	357.144	350.206	357.207	351.714
		17.7564	579.344	574.825	563.666	566.381	568.058	564.044	553.684	542.759	533.728	533.819	529.322	516.163	510.604	502.51	500.104	496.782	482.433	481.974	470.458	467.277	460.308	453.884	462.176	448.417	440.977	448.139	436.356	437.914	418.856	429.654	414.773	410.862	406.984	408.822	401.918	398.782	390.253	388.194	383.845	380.569	377.989	364.157	363.864	356.177	348.407	355.215	349.597
		17.7727	581.635	577.127	566.453	569.358	571	566.921	555.504	544.159	535.804	535.91	531.654	518.953	512.537	505.793	501.011	498.749	485.753	483.764	473.227	468.649	461.941	456.005	464.189	450.636	442.672	449.054	438.489	439.985	421.136	432.156	416.62	414.205	409.079	410.14	403.204	401.16	391.885	390.01	385.905	381.787	381.002	365.564	365.733	357.96	350.715	356.647	351.485
		17.789	581.089	577.692	566.449	567.869	569.693	567.083	555.017	543.974	536.061	535.617	531.21	518.55	511.827	506.386	499.555	498.61	485.953	483.841	473.898	468.439	460.939	455.299	463.462	450.88	440.855	448.489	438.768	438.328	422.408	431.336	417.21	413.801	409.325	408.531	403.103	401.23	391.41	390.208	385.589	381.59	380.27	365.843	366.109	357.872	351.419	355.953	350.858
		17.8053	579.139	576.521	564.955	565.717	567.913	565.196	553.455	543.003	535.356	533.18	529.572	516.267	508.904	504.167	497.704	497.062	483.635	482.006	471.08	466.985	458.069	453.343	461.505	449.932	439.372	447.137	436.649	436.349	421.674	429.435	416.104	411.491	408.081	406.95	402.243	399.491	389.679	388.102	384.528	380.964	377.758	365.334	364.914	356.564	350.908	353.982	349.258
		17.8217	581.458	578.941	566.447	568.458	570.622	567.033	555.56	545.072	537.785	534.628	532.444	517.797	510.578	505.674	501.244	499.197	485.658	484.435	472.443	469.979	460.03	455.984	463.392	452.917	441.699	449.779	437.868	437.88	423.662	430.82	417.758	413.12	410.859	409.164	404.13	401.098	391.053	388.744	386.226	383.643	379.961	367.852	366.326	359.087	352.671	356.728	351.828
		17.838	579.942	576.002	562.809	566.092	569.231	565.179	553.851	543.361	536.596	532.254	530.287	515.971	509.653	503.938	499.929	497.173	483.828	484.118	470.756	469.595	459.521	454.319	461.966	450.811	439.644	448.207	437.162	436.107	422.564	429.815	416.6	410.797	409.577	407.841	402.819	399.411	389.278	386.909	383.875	382.165	380.331	367.057	364.691	357.472	351.244	355.965	350.545
		17.8543	582.386	577.205	565.338	567.396	571.213	567.407	554.983	544.716	539.129	533.998	530.993	517.88	510.876	506.106	501.448	499.392	484.967	485.852	472.527	472.158	462.105	456.292	464.901	452.606	441.047	449.099	440.349	438.727	424.954	432.984	419.267	412.869	410.913	409.415	405.251	401.904	391.097	389.171	384.779	382.947	382.201	369.58	366.124	358.386	352.934	356.788	352.392
		17.8706	582.869	577.425	566.4	567.738	570.608	568.078	554.125	544.501	540.339	534.515	530.535	519.213	510.44	505.001	501.867	500.805	484.955	485.565	474.429	472.821	462.634	456.894	465.352	452.987	440.782	449.779	441.09	438.99	425.355	432.933	418.608	413.601	410.45	410.425	405.313	403.198	391.582	391.25	384.478	383.221	382.247	369.975	366.559	358.589	353.338	356.992	351.932
		17.887	578.659	574.455	563.976	566.273	567.884	566.036	551.879	541.528	538.357	531.988	526.987	516.968	508.175	501.714	498.15	498.223	482.199	481.877	472.549	469.851	459.412	452.736	462.438	450.367	438.549	446.767	438.504	436.165	423.326	430.125	415.487	410.562	408.872	409.201	402.861	400.674	390.009	389.997	382.789	380.721	380.117	367.731	364.703	355.497	353.039	356.167	348.568
		17.9033	580.564	577.463	566.795	568.945	569.671	566.643	553.707	543.678	539.415	533.822	528.877	517.817	510.597	504.144	499.931	498.933	484.207	483.443	473.096	471.371	461.141	452.831	463.971	452.281	441.537	447.118	440.698	438.347	425.093	432.27	417.335	411.435	410.29	411.122	404.546	401.664	392.368	391.676	384.994	382.588	381.897	368.854	366.522	357.351	355.327	358.548	350.122
		17.9196	579.438	575.685	564.657	566.354	567.531	564.867	552.115	542.432	536.586	531.935	528.485	515.168	510.067	501.731	499.275	496.399	481.811	481.866	469.871	469.27	459.468	451.618	461.444	450.495	440.777	446.242	438.487	437.215	423.75	430.855	416.169	409.798	408.157	409.465	402.951	400.163	391.071	390.014	383.867	381.632	381.121	367.636	365.427	357.706	353.328	357.542	349.57
		17.936	580.185	576.815	565.678	566.625	569.566	566.769	554.246	543.406	536.677	532.956	530.449	516.154	511.818	502.438	501.245	497.279	482.988	482.448	471.481	469.712	460.763	452.9	462.44	451.122	441.839	448.21	439.074	438.707	425.347	431.555	417.89	411.493	409.489	409.674	404.74	401.603	391.835	391.58	384.726	382.492	382.467	369.144	367.67	358.844	353.556	357.914	350.722
		17.9523	581.048	577.609	565.96	567.195	570.414	566.92	554.812	544.062	537.462	533.247	531.381	518.185	512.382	504.855	501.413	498.05	484.325	483.211	473.331	469.797	462.212	454.478	463.597	452.277	441.515	448.567	439.841	439.879	426.155	431.725	419.171	412.098	410.674	410.402	406.215	402.462	392.385	392.738	385.329	383.058	382.906	369.687	369.554	359.408	353.762	359.013	351.957
		17.9686	578.379	574.838	564.568	565.459	568.136	564.914	552.838	542.171	536.039	531.228	529.561	516.196	509.641	503.676	499.827	496.779	481.262	481.99	471.494	466.814	460.765	453.266	460.964	450.398	439.444	447.166	438.005	438.02	424.293	430.596	418.78	410.499	409.781	409.873	404.83	401.099	392.08	390.406	384.41	381.579	380.5	367.836	367.435	358.144	352.808	357.436	351.162
		17.9849	581.193	575.701	566.357	568.174	570.826	565.818	553.598	543.843	537.618	533.305	531.227	517.404	510.484	505.822	502.601	499.3	482.783	484.371	473.416	468.011	462.613	455.985	461.886	452.325	441.933	449.045	439.547	439.507	424.687	433.141	421.725	412.049	411.526	412.684	405.028	402.676	394.71	391.458	387.019	382.936	381.673	369.03	366.552	359.35	355.427	358.812	353.533
		18.0013	580.616	573.398	562.556	566.845	569.011	562.81	551.912	542.29	535.914	531.163	529.027	516.397	507.924	505.342	500.75	498.351	483.387	482.712	471.905	466.558	460.432	454.536	460.582	450.672	441.232	446.171	436.984	437.258	422.026	432.022	419.865	410.877	410.023	411.475	402.711	400.921	392.468	389.11	385.949	382.043	380.22	367.677	363.836	357.979	354.502	357.563	352.808
		18.0176	579.26	573.249	560.825	566.186	568.082	562.395	551.791	541.822	535.538	531.109	527.868	514.761	505.885	504.23	498.604	497.522	483.775	482.647	470.933	466.261	459.394	453.459	460.753	449.579	440.91	445.023	435.672	436.671	422.078	431.762	417.94	410.678	410.381	410.448	402.783	401.178	390.703	388.327	385.423	380.996	380.017	367.024	363.68	357.051	353.801	356.424	352.094
		18.0339	579.179	575.6	561.335	566.124	568.498	563.398	550.977	542.771	536.258	532.762	528.313	513.703	506.093	503.84	499.075	497.193	485.076	484.671	471.556	468.36	460.432	454.302	461.888	451.086	441.54	446.401	437.459	437.61	423.016	431.628	418.19	411.356	412.095	411.415	404.056	402.152	391.432	390.206	385.59	381.772	381.047	367.919	364.1	357.838	354.772	355.913	352.877
		18.0502	576.626	574.082	560.449	563.799	566.761	562.518	550.015	541.074	534.404	531.883	526.953	512.968	506.019	502.333	497.867	494.581	483.981	483.625	470.497	467.832	458.794	452.844	460.56	449.706	439.826	444.107	436.484	435.966	421.358	429.376	417.573	410.619	410.558	410.604	402.732	401.341	390.263	389.393	384.325	381.478	380.123	367.163	362.702	357.656	353.758	354.465	351.963
		18.0666	577.727	574.594	563.078	564.752	567.744	564.076	552.646	541.897	534.466	532.525	529.195	514.542	508.549	503.193	499.222	496.253	484.926	485.191	472.377	469.13	460.522	454.585	461.639	451.029	440.346	446.097	437.566	437.576	422.671	430.305	419.168	412.294	411.278	411.744	404.463	403.57	392.023	389.95	386.751	383.021	381.733	368.545	365.011	360.065	354.889	355.757	353.555
		18.0829	577.617	574.025	562.026	562.81	566.661	563.55	551.832	539.735	533.042	530.669	528.705	513.643	508.302	502.961	498.252	495.925	483.436	484.172	471.567	468.61	460.739	454.231	460.37	450.474	439.45	447.152	437.13	437.231	421.382	429.992	418.155	411.08	410.253	411.685	403.698	403.189	391.389	389.441	387.578	382.74	381.336	368.65	366.199	360.444	353.945	356.245	353.339
		18.0992	575.898	572.138	560.032	560.703	565.717	562.585	550.016	537.322	532.391	529.313	527.709	513.47	506.918	501.887	496.719	493.684	482.13	481.453	470.372	467.531	459.291	452.339	458.839	448.484	438.566	445.196	436.599	436.296	420.215	429.185	417.141	410.068	408.138	411.162	401.324	401.454	388.992	388.766	385.993	381.977	379.731	367.593	364.864	357.678	352.493	356.743	352.251
		18.1156	578.297	573.382	562.296	562.933	568.468	564.219	550.789	539.596	535.568	531.36	529.61	515.926	509.032	503.13	498.396	495.603	484.344	482.655	472.52	468.873	460.687	453.098	460.304	450.148	440.655	446.872	438.659	438.066	423.138	431.543	418.97	412.927	410.489	412.133	402.06	401.9	390.634	390.415	386.88	383.457	380.763	368.268	366.854	358.547	354.612	359.8	354.25
		18.1319	576.665	571.48	559.117	561.283	566.1	562.647	548.376	537.789	533.486	529.178	527.007	514.152	506.942	500.421	496.162	494.814	481.513	479.84	470.189	466.304	458.389	450.295	458.335	448.017	438.069	445.494	436.373	434.991	420.853	428.994	417.199	410.524	409.751	409.303	399.7	399.469	388.322	387.805	385.447	381.165	379.048	366.518	366.427	357.468	354.311	357.937	352.839
		18.1482	577.133	572.569	559.903	562.733	566.426	563.345	548.997	538.596	533.556	529.022	526.54	515.334	506.984	500.897	497.135	495.572	481.892	479.984	470.521	467.511	459.188	451.306	460.233	449.769	439.403	446.587	436.78	435.085	421.979	429.628	418.918	410.808	410.806	409.709	401.59	400.331	389.169	387.7	386.258	381.656	379.415	368.113	367.597	358.677	355.3	358.302	353.447
		18.1645	577.136	571.504	560.432	561.972	565.398	561.731	548.889	539.271	532.481	527.16	526.127	514.67	506.806	500.307	496.552	494.265	481.862	480.448	469.886	468.726	458.983	452.23	459.722	450.131	439.781	445.956	437.319	435.808	422.182	429.945	419.302	410.516	409.51	410.174	402.887	400.732	389.775	387.919	385.576	382.451	379.484	368.237	366.421	359.406	354.874	358.655	353.449
		18.1809	575.16	568.84	558.232	560.726	563.713	559.848	548.666	538.454	531.072	525.306	524.491	512.511	505.665	498.034	494.01	492.379	480.574	479.533	468.3	467.281	457.026	450.273	457.181	448.56	437.773	443.93	436.05	435.43	420.2	428.289	417.087	408.594	408.422	408.937	402.826	399.403	388.696	388.583	384.435	381.597	378.253	367.016	364.651	357.492	352.894	357.084	352.13
		18.1972	576.095	571.104	559.742	563.162	565.985	560.845	550.731	539.263	533.119	527.208	526.373	515.202	507.156	500.114	496.93	494.753	482.432	481.169	470.594	469.154	458.746	451.907	459.209	450.318	439.301	445.05	437.391	437.253	421.975	430.922	417.066	410.186	411.421	409.671	405.139	400.024	390.648	390.861	385.942	384.659	379.607	369.195	366.654	358.208	354.339	358.195	354.058
		18.2135	573.146	568.75	556.795	559.647	561.819	557.87	548.009	535.959	530.466	525.443	524.874	513.254	504.653	499.245	495.155	492.381	480.196	478.506	469.345	466.858	456.453	450.191	456.987	448.663	436.888	442.938	435.982	434.721	419.401	429.428	414.222	408.489	409.221	406.906	402.514	397.572	389.172	388.476	383.312	383.061	377.225	367.669	364.4	356.505	352.362	356.98	352.009
		18.2299	571.315	568.46	555.894	558.293	560.361	557.064	546.954	535.467	529.962	525.532	523.631	511.603	505.061	498.078	494.574	491.712	479.055	478.021	469.028	465.55	456.886	449.845	456.425	447.325	436.26	443.131	436.251	434.371	418.722	428.546	414.08	408.442	408.61	407.018	402.08	397.324	389.099	387.611	383.106	382.661	376.54	367.692	364.372	356.696	352.116	356.399	351.875
		18.2462	571.28	569.604	556.294	559.387	561.207	556.43	546.057	535.973	530.342	526.497	524.185	511.988	506.049	498.209	495.035	492.985	478.955	478.338	468.831	465.738	458.51	450.686	457.709	446.941	436.95	443.895	436.33	435.433	419.899	428.678	414.178	409.861	408.964	407.871	403.451	397.913	389.623	388.419	383.821	382.939	377.292	367.97	365.699	358.08	352.791	355.932	352.352
		18.2625	570.408	567.682	554.317	558.405	559.267	555.713	543.373	534.787	528.649	525.421	522.271	510.169	504.965	496.444	492.951	492.382	476.282	476.65	466.951	463.168	457.244	449.436	457.308	445.857	436.109	442.481	433.978	434.57	419.373	426.291	412.362	409.329	407.428	406.694	402.088	397.362	389.133	386.762	382.881	381.11	376.219	366.73	365.017	356.74	352.056	354.109	350.873
		18.2788	571.938	569.082	556.369	558.766	560.294	557.76	545.181	537.199	529.433	527.249	522.53	511.897	505.735	496.779	493.858	494.261	476.981	477.969	467.325	464.584	458.317	451.527	458.459	448.233	438.06	443.94	435.476	436.786	420.567	427.124	414.748	410.186	409.092	408.142	402.356	399.099	390.999	389.111	384.666	380.884	378.657	368.118	366.005	357.952	353.702	355.644	351.998
		18.2952	569.931	566.461	553.594	554.877	558.57	555.983	544.012	534.848	527.245	525.643	520.755	509.988	503.104	494.686	492.972	492.327	476.798	475.468	464.905	463.097	456.477	450.773	456.1	446.481	435.843	441.973	435.273	434.957	418.23	425.811	413.888	408.651	407.683	406.254	400.303	397.292	388.726	388.772	383.318	379.126	378.343	365.789	364.325	356.738	351.773	355.035	350.149
		18.3115	568.259	563.888	551.475	553.618	557.876	554.832	542.827	533.098	525.297	523.677	519.131	507.313	501.25	492.956	491.382	489.464	475.963	473.864	463.778	460.451	454.342	449.273	455.088	444.961	434.166	441.29	434.149	432.134	416.758	424.42	412.502	406.942	405.793	403.756	399.467	396.769	387.505	386.48	381.848	378.146	376.494	362.924	362.787	354.786	349.97	353.588	348.372
		18.3278	570.34	565.612	554.512	557.375	560.348	556.511	545.069	534.79	526.111	525.442	521.653	509.253	502.682	495.497	493.899	490.005	476.857	476.977	465.914	462.025	455.583	450.512	457.418	447.223	436.66	443.632	435.819	434.99	418.342	426.946	415.355	408.72	407.388	405.648	401.15	398.992	389.725	387.221	383.218	379.954	377.703	365.424	363.968	356.211	352.154	355.12	350.553
		18.3441	568.33	562.337	552.285	554.477	556.856	554.679	542.336	531.492	523.932	523.222	519.576	507.381	500.896	494.145	492.851	487.211	473.824	474.604	462.92	460.091	453.656	448.235	454.761	445.134	434.76	441.327	433.521	432.981	416.002	425.825	413.567	407.065	405.891	403.936	399.315	396.145	387.592	386.286	380.475	378.88	375.449	364.211	361.554	355.394	349.94	352.877	350.087
		18.3605	569.561	564.025	554.735	555.801	558.584	556.084	543.379	533.069	526.236	524.177	521.254	508.939	502.296	496.319	493.12	489.055	475.315	476.075	464.291	461.645	455.416	449.353	455.757	446.994	436.639	443.485	434.088	432.915	418.58	427.694	415.297	408.552	408.435	405.43	401.294	396.699	388.464	389.142	382.052	381.177	378.11	365.985	363.911	358.124	351.157	355.333	351.88
		18.3768	569.396	563.932	555.006	554.294	558.64	554.237	541.894	531.972	524.521	522.432	521.22	507.194	502.129	496.075	490.925	488.741	475.169	476.743	464.348	461.243	454.188	448.998	454.915	446.687	435.576	442.515	433.21	432.037	418.464	426.254	414.111	407.052	407.109	405.435	399.909	395.893	388.103	388.386	382.257	380.425	377.82	365.214	364.967	357.711	351.221	355.817	350.861
		18.3931	568.102	561.605	552.012	552.736	556.504	552.428	540.091	530.252	522.436	520.789	520.157	504.788	500.739	494.433	489.201	487.172	474.084	475.456	462.413	460.085	452.986	447.715	453.349	444.585	433.117	439.905	432.379	430.906	416.896	424.727	411.498	404.929	405.014	404.805	397.533	395.359	387.104	386.204	381.687	379.405	376.56	362.763	363.723	356.778	350.388	354.201	349.324
		18.4095	569.271	563.179	553.606	556.04	557.796	553.803	543.003	532.479	525.215	522.417	521.917	506.624	502.522	496.454	490.964	489.368	475.754	476.899	464.92	461.804	455.595	448.837	454.752	445.509	434.381	440.856	435.196	432.769	417.733	426.877	413.641	406.601	406.424	406.181	400.046	397.693	388.648	387.852	383.899	380.115	379.127	365.24	364.575	358.301	351.807	356.288	351.384
		18.4258	566.158	560.276	550.921	552.495	555.065	550.523	540.592	529.497	523.363	519.943	518.589	504.086	498.966	494.081	488.092	486.331	472.27	474.805	463.374	458.835	452.695	445.322	451.6	442.323	431.815	438.02	432.711	429.799	415.093	424.071	411.202	403.792	403.631	403.289	398.287	395.987	385.852	385.989	381.16	376.602	375.882	363.095	362.087	355.082	349.311	354.566	348.921
		18.4421	564.432	559.837	549.252	551.548	554.714	550.754	540.076	528.35	523.265	519.556	517.48	504.418	498.089	493.25	487.851	484.66	471.369	473.867	463.202	458.451	451.935	444.912	450.996	440.939	431.83	438.117	431.045	429.772	415.314	423.401	410.138	404.194	403.043	402.805	398.339	396.005	386.798	386.19	380.819	376.62	375.539	364.016	362.483	354.765	349.686	354.819	349.249
		18.4584	564.211	560.485	549.783	551.116	554.267	551.615	540.144	529.517	523.136	519.271	516.737	504.798	498.882	492.296	487.859	484.909	471.823	473.986	462.661	459.172	451.798	445.193	452.264	441.436	431.899	438.203	430.224	430.027	415.222	423.638	410.382	405.737	402.762	403.597	399.06	396.095	388.062	386.202	381.754	376.588	375.378	366.119	362.507	356.107	350.846	355.181	350.977
		18.4748	564.025	558.976	548.617	548.336	551.813	550.081	538.545	528.92	522.536	517.991	515.127	503.625	498.674	490.116	485.748	483.897	471.021	472.127	460.039	457.222	450.464	443.796	452.685	441.566	430.763	435.979	429.33	428.296	413.696	422	409.952	404.505	402.234	402.75	397.927	395.782	386.934	384.933	379.515	376.055	374.133	364.89	360.718	356.16	350.007	354.469	350.529
		18.4911	565.789	562.818	550.949	550.934	553.765	552.15	540.885	530.936	524.847	519.946	517.95	505.551	501.263	492.721	488.403	486.016	472.94	473.353	462.305	458.527	452.784	445.409	454.693	444.135	433.433	439.009	432.664	431.583	415.793	423.716	413.327	407.081	405.794	405.619	400.069	398.067	389.217	386.767	380.872	378.9	375.946	366.299	362.23	357.981	351.992	355.349	351.476
		18.5074	565.309	562.389	549.667	550.913	552.674	550.582	539.368	529.615	523.26	519.135	517.387	503.121	499.445	492.213	488.611	485.099	472.541	471.874	461.581	458.647	451.868	444.295	452.97	443.385	432.715	438.318	431.922	431.268	414.107	423.51	412.157	406.367	405.422	405.716	399.151	396.634	387.31	385.839	380.843	377.628	374.589	365.023	362.077	355.66	351.186	354.208	350.565
		18.5237	563.758	559.297	548.103	550.978	551.822	549.041	538.207	528.409	521.9	518.075	516.186	501.337	497.928	490.404	488.018	484.701	471.761	471.518	461.209	459.615	450.83	443.016	451.871	442.057	432.917	437.386	429.622	429.89	413.437	423.355	410.796	404.836	404.159	404.712	398.059	395.368	386.213	386.297	380.901	377.181	374.173	363.534	362.074	354.144	350.071	354.478	350.563
		18.5401	565.524	560.895	549.54	553.889	554.629	550.758	540.644	530.312	523.342	519.669	518.024	504.448	498.968	491.975	490.252	487.728	473.258	474.354	463.313	462.467	452.65	444.801	452.911	443.646	435.615	440.648	431.384	430.689	417.334	424.855	412.74	406.919	406.434	405.797	399.302	397.154	388.343	387.738	383.231	379.693	377.176	364.792	364.074	356	350.857	356.763	352.477
		18.5564	563.159	558.634	546.567	550.797	551.633	548.367	538.888	528.153	521.049	517.711	516.175	502.584	495.724	491.93	488.534	484.86	470.803	472.514	461.121	459.69	450.187	442.756	450.6	441.825	434.29	439.652	429.452	428.402	414.952	422.98	410.736	405.817	404.609	403.35	397.449	395.186	385.862	384.849	381.475	377.866	375.604	362.975	362.01	354.519	349.447	354.752	350.304
		18.5727	564.65	560.746	548.679	552.124	553.21	551.072	539.905	529.055	522.471	519.576	518.005	504.269	497.586	494.381	490.708	486.59	473.218	474.497	463.031	460.832	451.511	445.753	453.064	443.597	436.684	441.424	431.372	430.847	416.654	426.258	412.226	408.612	406.209	405.834	399.171	397.798	388.565	386.952	382.892	379.342	376.1	365.186	363.724	357.4	352.403	356.016	351.168
		18.5891	564.726	560.812	548.972	553.034	552.363	550.572	538.539	527.926	521.896	519.497	517.135	505.134	497.661	493.337	489.958	486.751	472.822	473.911	462.958	459.6	451.424	445.879	453.411	444.553	436.654	440.736	431.311	431.126	417.993	427.277	413.06	408.172	406.392	406.427	399.289	398.624	388.922	387.72	381.588	379.75	375.18	365.206	363.345	357.596	353.271	355.748	350.933
		18.6054	563.546	559.61	547.771	552.52	551.127	547.615	537.224	526.746	520.501	518.003	515.701	504.162	495.341	492.031	487.584	485.772	471.997	471.592	461.443	457.733	450.356	444.624	452.156	443.633	435.387	438.874	429.404	430.589	416.699	425.456	412.365	406.767	405.387	404.981	398.788	396.934	387.527	386.734	380.344	379.085	375.196	364.439	361.93	356.29	352.235	354.808	351.016
		18.6217	566.349	563.057	550.298	554.279	554.997	550.771	539.567	529.196	523.283	519.701	517.57	506.204	497.377	494.849	491.315	489.215	474.636	474.802	463.95	460.874	452.986	446.968	454.888	445.294	437.524	441.131	432.507	433.78	418.423	427.174	414.636	409.017	407.25	407.47	402.292	398.951	389.835	389.346	382.834	380.793	378.824	367.39	364.436	359.151	354.076	357.311	353.176
		18.638	564.553	560.226	548.141	550.748	553.607	549.524	536.552	527.494	522.524	518.285	515.878	504.561	496.167	492.8	490.423	488.366	472.426	473.958	462.861	459.294	451.96	445.337	453.368	443.044	435.108	439.32	431.285	432.748	416.598	424.935	412.466	406.117	405.732	405.406	401.729	397.016	389.168	388.604	381.083	378.61	378.309	365.984	363.695	357.844	352.608	355.624	351.025
		18.6544	563.633	558.873	547.856	549.482	552.924	549.03	536.011	527.957	522.627	518.523	516.07	504.597	496.567	492.104	489.294	487.644	472.024	472.988	461.954	457.789	452.353	445.319	453.28	442.575	434.387	439.258	430.829	432.327	417.408	423.607	412.019	405.234	405.506	404.625	401.31	396.836	389.383	388.058	381.834	378.21	377.077	365.49	363.971	357.36	352.534	355.6	351.011
		18.6707	564.736	560.407	549.557	550.775	553.506	550.026	537.145	528.771	524.076	519.096	517.216	505.331	497.984	492.616	490.186	488.606	472.66	473.929	462.359	458.778	453.258	446.627	454.498	444.181	435.901	441.368	431.408	432.534	419.253	424.514	412.535	406.668	405.787	406.088	401.482	398.395	389.822	388.48	384.502	380.056	378.125	365.689	364.509	358.185	353.308	357.604	352.517
		18.687	563.157	558.472	546.977	548.4	551.205	548.108	536.307	527.106	523.3	517.158	515.414	503.73	496.52	491.068	488.373	487.297	471.381	473.31	460.897	458.381	451.75	445.542	452.173	444.201	434.359	440.611	429.899	431.341	417.005	423.061	410.887	405.098	404.034	405.439	399.968	397.343	388.228	387.263	384.063	380.151	377.442	364.381	363.482	357.199	352.097	357.286	352.115
		18.7034	564.791	560.081	548.296	550.822	553.381	550.575	539.519	529.34	524.937	518.694	517.082	505.444	499.362	492.264	489.286	488.943	473.863	474.814	462.881	461.817	454.153	447.465	453.681	445.963	435.62	442.042	431.973	434.1	418.291	425.908	413.276	406.521	406.264	406.813	402.455	398.667	390.972	389.415	386.342	382.44	380.052	367.1	366.918	359.287	354.356	359.753	354.467
		18.7197	564.222	559.678	547.527	549.279	553.61	549.964	539.248	528.476	524.233	518.257	516.001	504.47	498.751	491.72	488.375	488.25	473.522	473.891	462.129	461.277	452.492	446.142	453.216	443.681	434.953	440.895	431.647	432.693	418.689	425.853	412.799	406.213	406.928	406.2	401.772	396.952	390.33	388.838	386.006	381.909	380.588	367.501	367.182	358.311	354.955	359.136	354.23
		18.736	562.45	556.972	545.454	546.982	552.439	547.52	537.813	526.778	522.391	517.518	515.087	502.741	497.375	490.538	486.707	486.735	471.837	472.906	460.646	459.232	449.744	444.837	451.638	440.59	433.531	439.555	430.688	431.188	417.966	424.03	411.486	405.767	406.215	405.12	400.322	395.462	389.753	387.84	383.878	380.513	379.1	367.188	365.066	356.447	353.862	357.366	353.379
		18.7523	564.864	558.422	548.611	549.692	553.742	550.352	541.04	529.131	524.509	519.806	517.894	505.039	499.962	493.057	488.667	489.723	474.103	474.77	462.86	460.943	452.241	448.21	454.788	442.982	436.537	442.45	433.445	433.347	420.848	425.628	413.633	408.93	408.497	407.381	403.105	398.208	392.921	390.097	386.249	382.462	381.302	369.351	367.347	358.766	355.801	359.925	355.561
		18.7687	562.312	556.271	546.7	546.217	549.471	548.601	538.01	526.087	521.609	517.671	515.25	503.248	497.45	490.882	486.583	487.738	471.801	470.954	460.456	458.062	450.467	445.393	453.383	442.136	435.497	441.167	431.048	430.814	418.298	422.966	411.473	407.351	406.571	405.441	401.405	396.591	390.092	388.355	384.078	381.071	379.095	367.035	366.263	357.013	353.695	358.897	353.035
		18.785	562.589	559.063	548.649	547.35	551.584	549.105	538.398	527.406	522.007	518.962	516.02	504.603	498.236	492.989	487.412	488.42	472.535	471.236	461.593	459.263	452.256	446.223	454.795	443.397	437.412	442.404	431.565	432.554	419.035	424.755	412.788	407.756	408.335	407.02	402.746	398.411	391.108	390.029	385.087	382.613	380.311	369.145	367.586	358.369	354.948	359.766	353.738
		18.8013	562.571	560.587	550.339	549.433	553.08	548.539	538.302	528.062	521.534	519.06	515.932	504.769	498.031	494.172	488.65	488.698	473.419	472.354	462.745	460.56	452.742	447.243	455.619	444.007	437.72	443.145	431.027	433.553	419.714	425.547	413.835	407.317	408.609	408.44	403.563	399.614	391.606	390.158	385.42	382.874	380.651	370.48	368.392	359.076	356.119	359.731	354.409
		18.8177	561.643	558.4	548.12	548.403	550.908	546.983	537.565	527.364	519.769	517.801	515.466	503.152	496.487	492.643	487.837	486.648	473.249	471.397	461.939	460.067	451.666	446.377	453.505	443.096	435.56	441.795	430.227	431.758	418.369	423.579	413.398	405.896	407.075	407.491	401.823	398.842	389.943	388.266	384.093	381.552	378.579	369.24	367.492	359.65	354.225	358.473	353.628
		18.834	563.408	559.964	548.821	550.187	553.588	549.835	539.614	529.474	521.504	519.733	517.795	505.402	499.119	493.544	489.603	487.907	475.785	473.784	463.497	462.981	453.671	447.838	455.386	445.668	437.645	443.726	433.917	434.162	420.373	425.697	415.436	408.398	409.425	409.619	403.024	401.252	391.57	390.524	386.345	383.935	380.94	371.476	369.465	362.622	356.024	360.384	356.346
		18.8503	560.864	558.71	547.077	548.425	553.019	549.106	536.987	527.536	520.304	518.032	516.789	503.83	498.685	492.378	487.699	487.243	473.388	473.357	461.261	462.737	452.988	447.068	455.723	445.07	435.956	442.128	433.185	433.859	419.515	425.617	414.606	407.119	407.967	408.127	402.707	400.055	390.152	389.925	385.169	382.252	380.45	370.42	368.343	362.41	356.289	359.476	355.895
		18.8666	560.235	557.366	545.674	548.154	552.006	548.026	536.491	526.977	519.438	518.15	515.915	502.738	497.461	491.945	486.385	486.851	470.887	472.597	460.393	460.849	453.022	446.365	456.004	444.565	434.672	441.122	431.961	432.321	419.279	425.347	413.674	407.04	407.684	407.106	402.254	399.774	389.113	389.114	384.498	382.079	379.471	369.579	367.757	362.019	356.236	359.767	354.886
		18.883	563.456	559.319	547.455	550.498	553.742	549.53	539.447	528.86	520.261	520.262	517.112	504.503	498.633	493.425	488.14	488.237	472.053	473.282	462.536	461.511	453.583	447.494	457.184	446.384	436.962	442.586	433.408	433.528	421.419	427.669	415.501	409.838	409.21	408.463	403.599	401.197	391.507	390.004	387.088	384.905	381.192	371.049	370.807	362.664	357.728	361.702	356.102
		18.8993	562.751	557.624	545.698	548.623	551.459	546.961	537.536	527.378	518.582	518.397	515.032	503.634	496.575	491.553	487.124	486.432	470.987	470.09	461.945	459.902	451.04	445.999	454.739	443.714	435.978	440.987	431.356	432.957	419.737	426.884	414.205	408.395	407.717	407.165	402.168	398.702	390.924	388.345	386.116	383.785	380.336	369.049	368.902	360.92	355.458	359.466	355.277
		18.9156	563.533	558.505	548.09	549.863	552.932	549.114	538.575	529.58	520.412	519.561	515.136	505.506	498.351	492.795	489.099	488.688	473.79	471.839	463.802	461.664	452.995	447.658	455.153	445.162	437.033	443.351	432.845	434.063	421.437	427.749	415.606	410.061	408.903	409.835	403.305	400.63	394	390.082	386.908	385.393	383.191	370.234	369.832	363.361	356.556	360.895	357.392
		18.9319	561.689	558.181	548.235	549.147	551.765	548.456	537.404	528.187	519.638	518.596	513.845	504.228	498.758	492.43	487.93	489.25	473.946	472.269	462.701	462.124	453.49	447.495	454.323	444.868	436.326	442.217	432.933	432.292	420.303	427.111	415.934	409.379	408.505	409.548	402.777	400.117	393.68	390.517	385.933	384.178	383.098	370.201	369.081	362.984	356.505	360.849	356.582
		18.9483	559.786	556.473	545.525	547.572	548.88	546.188	535.085	525.542	518.185	516.379	513.392	502.835	496.811	490.726	486.207	487.33	473.205	470.51	460.671	460.9	452.55	447.347	453.171	442.876	434.73	439.546	431.425	430.258	417.524	425.854	414.709	407.858	406.976	407.777	402.079	398.749	391.684	389.446	384.256	382.6	381.538	369.068	367.379	361.25	354.797	360.145	355.28
		18.9646	561.658	558.373	547.134	550.249	551.268	549.09	537.187	527.062	520.781	518.023	516.667	504.513	498.316	492.867	488.708	488.109	474.954	473.084	462.975	462.261	453.713	450.188	456.299	445.263	437.309	441.913	432.739	433.493	419.565	427.298	416.557	409.786	408.782	409.435	404.431	401.159	393.731	391.917	386.674	384.955	383.208	371.715	369.892	364.224	358.004	362.723	358.111
		18.9809	559.947	556.732	545.364	548.175	550.126	547.349	534.831	524.97	519.328	517.036	515.039	502.4	497.126	491.72	487.369	486.202	472.351	472.901	461.842	460.276	450.755	448.105	454.693	444.034	436.15	440.88	431.289	433.062	418.385	425.429	414.868	409.011	406.658	407.469	403.381	400.165	391.57	390.643	386.02	383.636	380.937	371.153	369.196	363.37	358.626	360.908	357.812
		18.9973	561.16	557.001	545.527	547.315	550.848	547.577	536.581	527	520.093	518.601	515.674	502.827	498.287	491.955	487.498	487.039	472.293	474.034	463.301	461.243	451.973	448.141	455.251	444.603	436.807	442.79	432.677	434.577	419.148	426.158	415.48	410.145	407	408.557	404.77	402.5	391.881	391.905	387.067	383.849	380.894	372.929	370.094	364.444	359.273	361.02	358.59
		19.0136	562.512	559.106	546.983	549.274	552.385	549.11	538.989	529.058	520.928	520.503	516.243	503.847	499.351	493.483	488.568	488.884	473.663	475.091	465.672	462.48	454.798	449.03	457.168	445.959	437.721	445.297	435.99	435.944	421.035	427.766	416.716	410.964	409.601	410.512	406.52	406.031	393.484	392.976	389.652	385.901	382.505	374.596	371.853	365.819	359.817	363.247	359.762
		19.0299	560.886	557.971	545.067	547.71	549.671	546.464	537.434	525.894	519.164	517.967	513.478	502.422	496.937	492.344	486.976	487.235	473.245	473.269	464.149	460.2	453.454	446.796	455.435	443.777	435.83	443.002	435.274	433.305	419.684	426.147	414.594	408.648	408.374	408.651	404.389	404.349	392.122	390.786	388.463	384.406	381.587	372.663	371.032	363.733	358.093	362.086	358.484
		19.0462	562.1	559.698	546.136	550.342	550.821	548.527	539.715	527.842	521.867	518.983	515.39	505.37	499.375	493.433	489.586	489.218	475.541	475.353	465.835	462.836	455.389	448.846	456.44	445.906	438.771	444	436.825	434.972	421.527	428.026	416.476	410.051	410.514	411.58	405.84	404.707	394.491	393.795	390.201	386.419	383.782	375.301	373.243	365.448	360.168	364.67	360.798
		19.0626	560.789	558.938	545.062	550.036	550.185	547.656	537.986	527.077	520.69	518.151	515.081	504.539	499.063	491.857	489.683	487.75	474.326	475.499	464.146	462.49	454.028	448.17	455.624	446.128	438.984	443.67	435.839	434.415	421.076	428.351	416.777	409.471	410.165	411.963	405.787	402.697	394.583	393.468	390.113	386.32	383.603	374.886	372.383	364.765	359.984	364.857	360.712
		19.0789	559.738	557.737	543.811	547.037	549.716	546.697	535.99	525.915	519.849	517.051	513.39	503.437	497.381	491.492	488.528	485.439	473.322	474.703	462.13	461.658	451.835	446.531	454.791	445.104	438.498	442.307	435.011	433.284	419.341	428.295	416.985	409.444	409.185	411.365	403.709	401.423	394.068	392.757	388.287	385.269	383.077	374.088	371.58	364.367	359.424	364.496	359.806
		19.0952	561.934	559.761	546.754	547.943	552.235	549.431	537.755	528.278	522.475	518.838	514.681	505.701	499.03	494.315	490.126	487.577	475.908	476.636	463.675	463.104	453.715	448.079	456.745	446.325	440.27	443.825	436.813	435.216	421.583	430.546	418.865	412.557	411.781	413.211	405.089	404.25	396.867	395.523	390.095	386.881	385.573	377.001	373.745	366.488	361.022	366.879	361.446
		19.1115	560.113	557.184	546.264	546.186	549.281	547.092	535.943	526.439	520.883	517.263	514.071	503.673	497.575	493.246	488.54	486.386	474.222	474.439	462.082	461.644	452.382	445.931	454.45	444.881	438.206	441.844	435.034	433.419	420.016	429.245	417.327	411.077	410.921	410.591	404.376	403.822	394.634	393.583	388.97	385.767	383.838	375.633	372.499	365.255	358.923	365.044	360.014
		19.1279	560.832	556.985	546.833	548.142	548.571	547.68	537.29	528.687	522.346	518.389	516	503.558	498.794	493.819	488.839	487.822	474.818	474.394	464.394	462.462	454.113	446.519	454.396	446.812	439.003	442.299	435.35	434.534	420.339	429.987	418.861	412.338	411.953	410.9	405.516	404.448	394.437	393.498	390.969	387.764	385.484	376.014	373.848	366.982	359.881	366.374	360.641
		19.1442	561.44	558.154	547.238	550.992	549.453	548.469	538.485	529.398	522.439	519.004	516.649	503.361	499.712	494.219	488.371	489.289	475.838	475.88	465.696	463.021	456.447	447.603	456.11	448.01	440.176	443.431	437.014	436.424	421.794	430.621	419.722	413.831	413.332	411.825	406.932	405.222	396.689	394.576	392.585	389.931	387.491	377.84	374.922	368.426	361.858	367.855	361.091
		19.1605	560.873	558.202	545.703	550.335	548.552	547.572	538.145	527.337	520.168	517.901	516.319	503.311	498.803	493.561	487.253	488.492	475.112	475.118	464.105	462.106	456.611	447.255	456.084	446.8	439.03	442.87	436.849	435.812	422.283	429.402	418.642	412.796	413.06	411.585	406.98	405.021	397.527	394.615	391.548	389.556	386.791	378.342	374.271	367.195	362.614	366.567	360.398
		19.1769	562.118	559.791	547.956	550.991	550.419	549.969	540.209	529.698	521.341	519.604	517.798	504.743	500.486	495.257	488.614	489.755	476.622	475.901	465.533	463.089	458.643	449.64	458.144	448.63	440.72	444.925	438.046	436.522	425.053	430.26	420.236	413.874	414.725	413.069	408.7	406.53	398.893	396.283	392.937	390.548	388.776	381.144	375.609	368.067	365.642	368.269	363.234
		19.1932	561.482	559.475	547.764	549.787	550.039	548.369	538.836	528.514	520.572	518.27	515.883	502.968	500.111	494.561	488.602	489.41	475.538	474.581	465.13	462.701	456.977	450.088	457.487	448.207	440.398	444.271	436.867	434.983	424.257	429.603	419.735	412.412	413.181	412.508	408.707	406.064	397.634	395.834	392.675	389.719	388.722	380.064	374.653	367.111	365.981	367.733	363.997
		19.2095	562.216	559.207	547.423	549.247	549.293	547.314	537.811	528.025	520.453	517.782	515.81	504.043	500.117	494.376	489.734	489.664	475.488	474.33	465.731	463.468	456.141	450.242	457.009	446.909	439.967	444.051	436.97	435.019	424.18	429.943	418.982	412.308	412.689	413.763	408.711	405.757	396.588	396.271	392.958	389.068	388.788	378.903	374.47	367.4	366.134	367.705	364.758
		19.2258	565.869	560.843	549.162	551.639	552.752	550.09	540.184	530.759	523.592	520.107	518.699	506.565	502.815	495.536	492.125	492.199	478.261	478.274	468.949	466.44	458.642	452.048	458.764	449.19	441.676	447.886	439.992	438.394	426.43	433.25	421.865	415.923	415.292	417.474	411.06	408.473	399.322	398.723	394.707	391.455	391.067	381.086	377.409	370.629	368.52	370.729	367.07
		19.2422	563.887	558.08	547.019	549.249	551.568	547.867	538.238	528.041	522.059	517.711	516.648	503.517	500.506	492.644	490.762	490.875	476.886	477.255	466.835	464.207	456.887	449.856	456.813	447.94	439.46	446.887	438.797	436.563	423.656	432.082	421.07	415.798	413.274	415.298	409.195	406.718	397.958	396.574	393.095	390.343	389.094	378.837	376.554	368.816	366.961	369.232	364.891
		19.2585	564.309	558.322	547.755	550.209	552.745	548.623	538.822	528.192	522.864	518.627	517.685	504.955	500.078	492.759	491.266	491.807	477.441	478.328	466.972	464.831	457.669	451.54	457.512	449.029	440.095	447.17	439.759	436.896	424.13	432.627	421.935	416.706	414.226	416.333	409.383	407.163	400.057	397.757	394.712	391.593	389.834	379.124	377.613	370.27	368.35	369.814	365.976
		19.2748	564.94	558.639	548.213	551.279	553.404	548.868	538.604	529.025	524.162	518.708	517.709	505.642	500.469	494.577	490.438	491.989	477.283	479.248	467.195	465.618	457.709	452.857	458.115	449.824	441.355	446.834	439.642	437.271	424.949	433.053	422.859	416.082	415.088	417.523	410.195	408.353	401.443	398.934	395.373	391.784	391.193	379.538	377.927	372.298	368.753	370.553	366.477
		19.2912	563.521	557.969	547.37	549.993	551.819	547.643	536.728	528.129	523.663	518.242	516.86	504.993	499.634	495.258	488.568	490.795	475.897	477.971	467.033	464.951	456.267	451.54	457.197	449.364	441.691	445.947	438.592	436.188	424.97	432.127	422.701	415.505	413.734	416.505	409.701	407.978	400.418	397.787	394.299	390.624	390.438	378.694	376.74	372.101	368.115	371.133	366.295
		19.3075	565.309	560.954	548.681	551.678	553.842	550.22	539.361	530.11	526.132	521.976	519.709	507.593	502.461	497.937	491.334	492.474	478.164	480.037	469.604	466.38	458.78	453.555	459.947	452.596	444.064	448.743	441.646	438.615	428.248	433.45	424.569	419.089	415.859	418.635	412.028	409.76	402.908	400.661	396.372	392.941	392.518	381.751	379.886	374.158	370.828	374.382	369.004
		19.3238	564.658	560.82	548.232	550.565	553.544	550.418	539.967	530.125	525.233	522.356	519.72	506.955	502.222	498.163	492.139	491.838	478.498	479.905	468.591	465.754	458.866	453.34	459.844	452.191	443.825	448.52	441.843	438.424	428.56	432.14	423.363	419.117	416.035	418.838	412.008	409.433	402.953	401.057	396.114	392.369	393.097	382.429	380.639	374.135	371.116	373.76	368.647
		19.3401	564.349	559.8	547.334	549.773	552.387	549.67	538.685	529.831	524.058	521.276	519.343	505.895	501.62	497.097	491.778	490.287	477.293	479.044	467.792	465.769	457.348	452.127	458.666	451.121	443.302	447.2	441.082	438.236	427.462	431.46	423.086	418.045	415.434	417.908	411.718	409.326	401.874	400.21	395.327	391.611	392.397	381.645	379.542	373.168	369.96	372.933	367.988
		19.3565	565.972	562.074	549.668	552.109	555.756	551.911	541.115	531.947	526.152	523.185	521.578	506.793	503.603	498.632	493.605	491.433	478.248	481.165	470.436	467.79	458.783	454.359	460.865	452.641	444.859	449.461	442.929	440.79	429.289	434.075	425.04	419.694	418.24	419.346	414.293	411.544	403.692	402.731	396.839	394.722	393.575	383.639	380.77	374.261	371.276	375.107	370.065
		19.3728	562.73	560.309	548.93	551.458	554.593	549.638	539.993	529.743	523.759	521.773	519.55	505.534	501.975	496.91	491.169	488.946	477.404	479.837	468.99	466.379	456.993	452.716	459.775	450.151	443.185	448.531	441.487	439.68	427.083	433.091	422.684	418.274	417.592	417.345	412.88	410.04	402.036	401.954	394.901	393.508	391.458	382.513	379.031	372.485	369.772	372.941	369.945
		19.3891	563.198	560.351	549.721	551.707	554.536	549.596	540.659	530.458	524.366	523.015	520.039	507.78	502.914	497.368	492.175	490.254	479.411	479.669	468.752	466.828	458.005	452.834	460.819	451.127	443.456	448.946	442.326	441.426	427.314	434.064	423.67	419.5	418.251	419.102	413.996	410.847	402.322	402.005	395.612	394.711	393.325	382.894	379.675	373.336	370.378	372.67	371.593
		19.4054	563.437	560.526	549.521	551.493	555.839	550.536	541.217	530.911	525.441	523.319	519.798	508.009	502.611	498.127	493.332	491.647	480.2	480.246	468.118	468.042	459.686	453.577	461.211	452.333	443.757	449.474	442.645	442.4	427.534	434.892	424.007	420.637	418.805	420.549	414.594	411.815	402.844	401.835	398.195	396.657	395.533	383.569	381.39	374.702	370.781	373.808	372.789
		19.4218	562.83	559.454	548.315	550.09	554.855	551.384	540.588	529.743	524.528	521.901	518.612	507.23	501.716	498.555	493.958	491.589	479.532	479.842	467.607	468.216	459.282	453.259	460.476	451.775	444.272	450.188	441.806	442.847	426.724	435.095	423.536	420.832	418.443	420.382	414.147	411.723	403.401	401.797	399.046	396.487	395.842	383.443	381.848	375.979	371.651	374.988	372.38
		19.4381	565.589	561.417	549.554	551.859	556.221	554.748	542.094	531.76	526.538	524.284	521.381	509.852	503.46	500.03	496.459	493.227	480.795	482.546	470.529	469.903	460.489	454.972	463.162	454.159	446.89	452.394	442.936	446.317	429.084	437.893	426.153	423.306	420.289	422.418	416.097	413.422	406.908	404.569	402.027	398.812	397.793	385.787	384.176	378.307	374.822	377.453	374.228
		19.4544	565.683	561.326	548.777	551.791	555.26	553.197	541.397	531.126	525.616	524.15	520.18	509.601	503.336	498.158	495.145	492.894	479.71	482.201	469.979	468.292	459.509	454.846	462.526	453.84	445.649	450.984	441.859	445.838	429.187	437.82	425.149	422.147	419.54	421.751	414.788	413.357	407.057	404.235	402.189	399.088	397.141	384.77	384.118	376.672	374.341	376.906	373.302
		19.4708	565.327	560.46	547.994	550.73	553.441	550.265	541.428	530.912	524.122	522.448	519.327	509.25	502.678	497.075	494.449	492.193	479.02	480.887	468.846	466.41	458.745	455.241	462.706	452.896	444.683	449.698	441.873	444.058	428.885	437.062	424.299	421.231	419.155	420.989	414.66	413.35	406.409	403.813	401.224	398.064	395.85	384.242	383.758	376.773	373.119	376.841	372.455
		19.4871	567.216	563.572	551.22	552.992	555.782	552.541	543.769	533.938	526.547	524.373	522.096	511.355	504.57	499.847	496.041	493.865	481.581	483.001	470.212	469.158	460.393	458.215	465.474	455.782	447.627	453.305	444.585	445.832	431.76	438.281	427.379	423.892	421.53	422.901	417.93	415.322	408.479	406.421	402.889	399.729	397.858	387.161	385.82	380.244	374.898	379.202	375.488
		19.5034	565.917	562.294	551.319	551.894	554.724	551.326	541.928	532.988	524.92	523.741	520.17	508.597	503.196	499.114	494.525	493.368	480.477	481.159	469.256	468.682	458.788	456.52	463.475	455.365	446.778	453.542	442.809	444.32	431.427	436.859	427.268	421.89	420.29	420.759	417.17	414.475	406.165	405.456	401.964	398.792	397.347	386.784	385.085	378.949	373.77	378.54	375.259
		19.5197	566.635	561.803	551.997	553.175	556.14	551.808	542.512	534.712	525.845	525.801	520.963	509.414	505.03	500.62	496.944	495.059	482.434	481.984	471.288	469.424	461.218	457.634	465.073	456.624	448.133	454.573	444.319	445.166	433.073	438.15	428.893	422.654	421.326	421.417	418.841	416.122	407.361	407.014	403.618	400.984	398.343	387.773	387.063	380.131	375.779	380.637	376.81
		19.5361	566.795	562.926	552.799	554.634	557.941	552.663	543.7	536.263	527.376	527.125	522.145	511.73	506.892	501.351	497.399	495.29	484.16	483.332	472.94	470.382	464.308	459.122	466.878	457.481	449.782	454.957	446.125	446.109	433.939	439.648	429.739	424.709	423.029	422.631	420.082	418.122	408.831	409.246	405.465	402.606	399.574	389.38	389.145	382.318	377.91	382.265	378.331
		19.5524	565.41	562.728	552.217	553.833	556.571	552.201	542.637	535.141	527.351	526.841	522.17	511.536	506.896	500.084	496.147	494.878	484.159	482.907	472.773	471.316	464.495	458.82	467.409	456.488	450.27	454.19	446.187	445.002	433.471	439.807	429.141	424.632	422.843	422.237	419.652	418.126	408.216	408.496	405.061	401.837	399.088	389.319	388.596	382.642	377.54	381.431	378.628
		19.5687	567.953	565.825	554.293	556.353	557.281	555.483	545.09	537.887	530.557	529.245	525.574	513.979	509.139	502.068	499.394	498.043	486.854	485.952	475.245	474.022	466.923	461.066	469.841	458.497	453.874	455.997	448.821	448.08	436.458	443.189	431.72	427.168	426.549	426.158	421.817	419.986	410.519	411.074	407.517	404.102	402.103	392.288	391.4	385.257	379.744	383.484	381.314
		19.5851	568.724	566.554	554.14	556.021	556.904	555.798	544.524	537.725	529.69	528.09	525.796	513.79	508.617	501.739	500.434	498.211	485.704	486.403	475.677	472.922	466.605	461.051	469.274	458.583	454.128	455.885	448.384	448.697	436.533	443.078	431.798	427.38	426.894	426.93	421.183	418.818	410.284	411.835	406.96	403.503	402.74	392.822	391.757	384.963	379.583	383.717	381.479
		19.6014	568.467	564.641	553.751	554.68	557.157	554.639	543.098	536.058	529.012	527.247	524.435	513.464	508.108	501.4	499.84	497.666	484.436	485.859	476.115	471.548	465.517	461.474	468.006	458.006	453.523	455.841	447.874	447.739	435.572	441.41	431.382	427.198	426.744	426.191	420.786	418.181	409.856	411.285	405.305	403.486	403.101	392.549	390.508	383.81	379.45	384.155	381.264
		19.6177	570.686	567.137	555.74	556.649	561.032	556.647	545.757	537.577	532.192	529.57	526.065	515.523	510.416	503.639	501.917	499.767	487.339	487.265	477.591	473.475	467.71	463.631	469.009	459.798	454.864	459.269	451.237	450.04	438.128	443.478	434.345	430.083	429.785	428.907	423.348	421.621	412.631	413.084	407.814	408.139	406.085	394.967	392.097	386.546	382.604	387.945	383.32
		19.634	569.677	566.919	553.92	555.91	560.08	555.717	544.674	535.727	530.68	527.397	525.35	512.988	509.26	502.314	499.834	498.216	485.975	486.099	475.352	472.772	466.777	461.855	467.052	459.468	453.242	457.977	450.669	449.718	437.627	442.351	433.609	429.188	428.573	428.822	422.649	421.429	412.689	412.565	408.296	407.423	405.344	394.437	391.724	386.164	382.197	387.716	381.159
		19.6504	571.966	569.131	555.4	557.864	561.342	557.411	546.606	537.967	532.053	529.919	526.905	514.954	511.264	505.553	501.173	499.541	488.715	487.826	477.846	475.678	469.552	464.228	468.839	462.195	454.979	459.947	452.892	452.168	439.805	444.117	435.515	431.353	430.026	431.358	424.971	423.278	415.954	414.935	411.017	408.977	406.991	397.583	394.36	388.827	384.638	388.901	383.876
		19.6667	573.046	569.376	556.811	559.189	562.401	558.399	548.57	538.832	533.556	531.726	526.386	516.037	512.252	506.676	502.326	501.293	491.002	488.715	480.535	477.338	471.378	465.148	469.666	463.954	456.669	461.407	454.289	453.114	440.635	445.75	436.799	432.794	431.589	432.346	426.49	424.244	417.856	415.566	413.034	410.458	408.234	399.665	396.748	390.951	386.429	390.278	385.795
		19.683	572.629	568.192	556.796	559.411	562.725	557.794	548.572	538.204	532.968	531.506	525.732	516.811	512.32	506.692	502.767	501.983	491.128	489.349	480.519	478.087	471.64	465.137	470.207	463.929	456.917	462.004	455.173	452.773	439.896	447.547	437.309	433.099	433.139	431.554	427.121	424.81	418.074	415.145	413.815	410.493	409.34	400.316	398.09	390.822	386.618	390.984	386.492
		19.6993	575.545	571.334	560.547	562.897	565.471	559.977	551.523	541.207	536.173	534.766	530.418	521.133	515.721	511.157	506.594	505.779	494.676	491.974	482.916	481.588	474.162	468.455	474.752	466.452	459.217	465.86	458.722	456.175	443.398	452.263	440.486	436.622	436.959	434.332	430.927	428.526	421.953	418.64	417.697	413.694	413.9	404.199	402.054	394.119	390.583	394.086	390.582
		19.7157	574.246	570.598	560.814	561.506	564.396	559.688	550.366	541.808	536.083	533.764	530.582	519.794	514.154	509.773	505.315	506.027	493.635	490.989	482.668	480.33	472.819	468.317	475.38	466.572	458.491	465.88	457.477	455.52	444.244	452.475	440.214	436.121	435.763	434.704	430.13	429.112	421.675	418.866	418.364	413.536	413.629	404.285	401.758	394.039	390.959	394.178	390.368
		19.732	573.612	569.778	560.976	561.748	563.733	560.615	549.84	543.124	536.177	533.014	530.674	518.9	514.568	509.463	505.767	506.166	493.4	491.69	483.744	480.526	473.098	469.177	475.996	467.61	459.298	465.714	456.733	455.894	445.276	452.343	439.862	435.767	435.153	435.423	430.194	429.159	420.678	419.878	418.809	414.481	413.945	404.494	402.006	394.555	390.927	395.176	391.085
		19.7483	576.318	572.312	564.395	565.591	567.033	563.996	553.658	546.536	539.945	536.266	534.209	522.388	518.366	512.926	509.151	508.793	496.748	495.65	486.789	484.107	476.693	472.309	478.494	470.457	463.072	467.97	459.7	460.185	448.414	455.527	443.356	439.203	438.006	438.602	434.272	432.203	423.329	423.5	421.937	419.211	417.463	407.27	405.827	398.193	394.491	398.608	394.574
		19.7647	576.44	572.864	563.688	565.384	565.967	563.248	553.911	545.597	539.392	535.837	533.807	522.023	517.909	512.505	507.891	508.002	496.129	495.154	486.825	484.24	476.73	471.822	477.714	469.87	462.427	467.041	459.951	459.697	447.229	455.235	443.754	439.854	437.633	438.355	435.25	431.728	424.769	423.532	421.751	418.851	416.697	407.055	406.001	398.546	394.743	398.606	394.517
		19.781	579.363	576.321	565.463	567.818	567.482	565.822	555.772	547.47	541.705	538.196	538.554	525.082	520.515	515.473	510.079	510.549	498.597	497.343	489.909	487.082	479.555	475.037	479.8	472.949	464.105	469.872	462.798	461.554	449.43	457.704	446.403	442.558	440.224	441.37	438.817	434.045	428.429	426.56	425.125	419.823	418.389	409.242	407.768	401.848	397.959	401.753	397.637
		19.7973	578.791	576.227	564.69	567.506	567.646	565.658	556.388	548.244	541.946	539.137	539.91	526.604	520.636	516.131	510.826	511.069	499.207	498.014	489.788	486.984	480.628	476.142	480.833	474.409	464.724	471.181	463.322	462.537	452.17	459.08	447.731	443.615	441.672	443.134	439.988	435.97	429.539	427.467	426.15	419.776	419.663	409.86	408.16	403.26	398.937	402.815	398.248
		19.8136	578.95	574.383	563.438	566.2	567.249	564.422	555.189	546.805	540.347	537.216	537.7	525.891	519.968	514.38	510.932	511.634	497.838	497.382	488.04	485.678	479.627	475.455	481.138	472.974	464.724	469.83	462.455	462.46	452.738	458.888	447.82	442.988	441.856	442.825	438.962	436.578	428.813	427.286	425.438	420.604	419.834	410.679	407.983	403.448	398.999	403.093	397.918
		19.83	582.789	576.993	566.356	569.995	570.368	567.713	557.422	549.936	542.771	540.156	540.482	529.466	524.019	517.819	514.316	515.64	500.738	499.978	490.125	488.316	482.981	478.151	484.789	475.813	467.745	472.183	465.9	465.965	455.654	461.353	450.729	445.158	445.637	445.535	441.827	439.491	431.584	431.15	427.989	424.852	422.875	414.369	412.206	406.401	402.699	407.144	401.372
		19.8463	582.904	577.395	566.496	570.304	570.162	567.423	557.75	550.577	542.646	540.339	539.968	529.198	522.899	518.233	513.643	515.007	500.296	498.883	489.397	488.18	483.44	477.748	485.071	477.181	467.762	472.571	466.606	467.344	455.826	460.904	451.207	445.119	446.383	445.672	441.72	439.404	431.632	432.119	428.242	425.228	422.653	414.101	413.402	405.625	402.829	406.658	401.711
		19.8626	582.206	578.562	567.138	569.826	570.752	567.32	557.681	550.987	542.889	540.55	539.178	528.984	522.099	517.867	513.728	514.066	500.704	499.4	489.021	488.359	483.436	477.177	485.268	477.469	468.062	473.028	466.881	467.72	456.051	461.247	452.462	445.586	446.898	446.719	442.238	439.763	432.124	432.894	428.784	425.292	423.21	414.507	414.209	405.298	402.816	406.416	401.976
		19.8789	582.989	580.212	569.277	571.091	573.455	569.948	559.026	553.623	545.358	543.322	540.994	531.979	524.697	519.154	516.509	514.591	502.874	502.324	490.944	490.752	485.121	480.131	486.368	478.934	471.16	475.447	468.512	468.923	458.17	464.038	455.112	447.853	449.706	449.81	444.489	441.763	435.199	435.7	430.911	428.173	426.831	418.057	417.463	407.521	404.895	409.225	404.467
		19.8953	581.942	578.067	567.776	570.029	572.455	569.857	558.238	552.064	544.368	542.386	539.234	530.724	523.657	517.355	515.313	513.188	501.712	502.778	491.297	491.218	484.224	479.062	485.183	477.84	471.465	474.528	467.992	467.464	456.38	463.558	454.16	446.768	448.94	449.149	444.443	441.523	434.774	435.279	430.681	428.95	426.678	417.897	417.39	407.108	403.836	408.39	404.379
		19.9116	583.882	579.825	569.401	571.615	574.393	571.753	560.797	552.936	545.841	543.891	540.454	532.052	524.775	519.327	517.554	515.876	504.608	504.957	493.604	494.008	485.922	480.091	488.076	479.632	473.39	476.418	471.012	469.661	457.614	465.519	456.489	448.8	450.443	450.964	447.26	443.607	436.96	437.05	433.493	431.682	428.218	419.403	419.297	409.575	406.734	409.734	406.921
		19.9279	583.976	581.192	569.368	572.3	575.668	571.679	561.557	553.464	546.175	544.99	541.147	532.483	526.136	520.221	518.077	516.941	505.39	505.85	494.576	494.602	486.579	480.652	489.597	480.786	474.531	478.366	473.12	470.775	459.132	467.009	457.089	450.566	451.984	452.379	448.42	445.402	439.255	438.647	436.561	432.5	429.201	420.681	420.562	412.028	408.695	411.254	408.755
		19.9443	583.458	581.67	569.536	572.085	575.721	571.482	560.593	553.041	545.891	545.117	541.142	531.958	526.833	520.264	517.964	517.118	504.396	506.547	495.106	493.949	487.404	481.434	488.916	480.971	475.274	479.135	473.833	471.208	459.753	468.279	456.396	452.069	453.829	452.891	448.449	446.901	439.725	439.975	437.521	432.735	429.195	420.948	420.617	413.137	410.505	411.913	408.854
		19.9606	586.374	583.57	572.137	575.072	578.004	574.938	563.337	556.322	548.755	548.674	544.913	534.794	529.199	523.35	521.418	520.405	507.188	509.149	498.128	496.822	490.479	485.284	491.162	483.57	478.113	481.71	476.908	475.249	462.099	472.054	459.122	455.507	456.965	455.411	451.388	450.366	442.819	443.78	439.625	436.706	432.521	423.39	423.183	416.234	413.892	415.227	412.308
		19.9769	586.251	583.629	572.523	575.338	577.426	574.884	564.256	556.66	550.114	549.438	546.519	534.646	529.511	522.948	521.438	519.856	506.632	508.179	498.045	497.722	490.637	485.158	492.255	484.613	478.1	482.23	477.264	476.417	462.389	472.679	460.579	456.145	457.235	455.12	451.476	451.529	443.224	444.283	439.318	438.367	434.864	425.064	424.248	417.292	414.82	416.518	413.774
		19.9932	587.058	584.534	574.648	576.149	577.283	574.769	565.608	555.858	550.809	549.097	547.243	535.07	529.876	523.262	521.918	520.013	507.493	508.893	499.105	498.418	491.628	486.118	493.174	486.249	478.646	483.574	478.317	477.973	464.366	473.633	463.057	458.326	458.453	456.288	452.961	452.815	444.326	444.859	439.742	440.112	436.524	427.87	426.403	417.92	415.909	418.08	415.441
		20.0096	591.145	586.709	578.175	579.065	580.445	577.709	569.161	559.132	552.96	551.798	550.536	539.603	532.832	526.449	525.746	523.378	511.691	512.249	501.839	501.724	495.579	490.186	496.366	490.09	481.285	487.742	482.068	481.552	468.843	476.947	467.287	462.516	462.069	460.874	457.95	456.609	448.389	449.126	443.666	444.006	439.981	431.937	431.632	421.897	419.518	423.095	420.188
		20.0259	591.555	585.76	576.679	578.823	581.478	577.875	568.667	559.541	552.345	551.165	549.79	539.628	532.58	526.059	524.879	523.014	511.183	511.359	501.151	501.502	495.006	490.387	496.348	489.622	481.251	488.627	482.078	480.561	469.894	478.059	467.321	462.631	461.944	462.72	459.006	456.873	449.332	449.911	445.838	445.062	441.318	432.395	432.609	423.404	420.88	424.338	421.631
		20.0422	593.209	588.086	578.551	581.37	583.649	579.673	570.995	561.795	555.458	552.889	551.772	541.944	535.113	528.816	527.12	525.088	513.724	514.24	503.924	504.294	497.396	492.911	498.348	490.772	484.808	491.416	484.574	482.958	472.152	481.262	470.142	464.921	464.114	466.629	461.753	459.824	452.743	452.336	450.246	447.196	444.337	436.251	435.016	427.865	424.278	427.62	424.234
		20.0586	594.847	591.966	580.639	583.97	585.798	582.076	573.669	564.549	558.731	556.134	555.039	544.552	537.878	532.531	530.466	526.79	516.423	517.216	506.156	506.643	499.385	495.095	500.625	492.921	487.899	494.381	487.549	486.72	474.905	483.207	473.672	467.645	467.507	470.083	464.277	463.508	456.441	455.372	453.337	449.988	447.756	440.68	438.336	432.27	427.752	430.686	427.928
		20.0749	594.526	593.216	580.274	583.728	586.72	582.164	573.508	563.88	558.442	555.615	555.076	543.469	537.495	531.805	529.946	527.068	516.448	516.945	506.023	505.376	498.536	494.79	501.432	493.521	488.418	494.351	487.464	488.279	475.62	482.289	474.883	468.657	469.019	471.279	464.996	463.649	457.76	456.853	454.183	451.397	449.154	440.954	439.285	433.71	429.245	431.932	430.117
		20.0912	597.348	595.997	583.621	585.6	590.07	585.111	575.916	566.993	560.556	558.299	558.161	546.898	540.549	534.644	532.692	531.367	519.246	519.65	508.992	507.531	501.884	497.689	504.691	497.115	492.629	497.991	490.467	492.341	478.979	485.561	478.307	472.162	473.052	475.613	468.413	466.933	461.219	460.904	457.419	454.883	453.362	443.876	443.279	437.913	433.139	436.817	434.676
		20.1075	600.053	597.419	585.622	587.007	591.949	587.194	577.493	569.547	562.043	560.704	560.3	549.712	542.102	536.828	534.35	532.864	521.448	521.565	511.383	509.334	504.206	499.93	507.058	499.539	494.855	500.356	493.175	494.833	482.021	488.619	480.115	475.179	476.279	478.659	471.018	470.667	464.955	464.402	460.115	457.578	456.539	446.868	445.813	440.026	436.439	440.684	437.673
		20.1239	601.569	597.518	586.924	587.698	592.046	587.18	578.435	569.972	563.074	561.108	560.057	549.73	542.548	537.013	534.099	532.566	521.698	522.95	513.076	510.721	506.368	502.101	508.036	500.919	494.967	502.251	494.051	496.537	483.957	490.637	480.86	477.121	478.62	479.589	472.538	472.722	467.229	465.544	462.369	458.738	459.053	449.247	448.081	441.042	437.44	442.898	439.014
		20.1402	605.031	600.98	591.366	591.482	595.76	590.832	583.17	573.289	567.627	565.342	563.34	552.841	547.266	541.45	537.786	537.794	525.447	527.077	517.818	515.553	511.01	506.321	512.279	506.092	498.68	506.291	498.963	501.054	489.245	495.212	485.164	481.965	483.627	482.976	478.061	477.884	471.126	470.208	467.166	463.201	464.577	454.378	454.063	446.954	441.459	448.302	443.463
		20.1565	604.384	600.936	591.712	592.694	595.754	591.853	583.669	573.812	568.679	566.732	564.413	552.83	547.472	542.185	537.397	538.329	525.559	527.245	519.151	516.395	511.018	505.793	512.944	507.658	499.662	506.041	500.432	501.363	490.313	495.657	486.579	482.071	483.997	483.217	480.675	479.607	472.084	472.139	468.44	465.437	465.564	455.609	455.767	448.872	444.202	450.802	445.004
		20.1728	606.088	602.335	593.445	594.456	596.967	593.911	583.791	575.534	570.466	568.273	566.263	553.848	547.643	543.523	538.706	540.013	527.035	529.103	520.888	518.652	513.501	507.287	514.665	509.297	502.056	508.096	502.484	503.164	491.376	497.823	489.128	483.977	485.613	485.538	483.247	481.87	475.295	474.759	470.704	469.064	467.659	458.475	459.532	451.683	448.204	453.66	448.619
		20.1892	608.911	605.735	596.546	596.578	599.118	596.705	585.701	577.798	573.253	571.287	569.025	556.875	550.25	546.561	543.262	543.464	530.894	532.23	523.147	521.56	517.083	510.214	517.641	511.47	505.322	510.845	505.345	505.363	493.793	501.792	492.014	488.003	488.472	490.04	486.155	485.101	480.076	478.818	474.49	474.186	472.059	462.704	464.086	455.898	452.23	457.277	453.838
		20.2055	608.86	606.972	596.374	596.44	599.072	596.584	585.925	578.001	572.988	571.629	568.271	556.998	551.086	546.829	544.094	543.911	531.701	532.677	523.518	521.532	517.564	510.835	518.364	511.95	506.794	511.655	506.57	505.628	494.657	503.287	491.968	489.801	490.474	491.843	487.545	486.307	481.679	480.618	476.229	476.345	473.943	464.812	464.623	457.145	453.604	458.774	456.462
		20.2218	611.599	609.733	598.265	599.988	602.609	599.699	589.308	580.909	576.136	574.809	570.735	560.023	555.469	550.46	547.092	546.548	535.106	536.53	526.919	524.953	520.417	515.272	521.865	516.455	510.438	515.562	510.407	509.453	498.65	506.783	495.173	493.537	495.51	495.965	491.636	489.981	485.507	484.275	480.123	479.973	478.138	468.913	468.323	461.183	457.479	463.055	461.336
		20.2382	613.216	611.229	599.395	602.476	604.452	600.936	590.813	583.466	577.882	576.894	572.651	561.627	557.93	552.005	548.303	548.531	536.314	538.075	528.944	526.391	521.198	517.512	524.387	518.746	511.216	516.657	511.016	512.227	500.498	508.891	498.33	495.457	498.232	498.588	494.24	493.259	487.864	486.596	481.991	481.425	481.47	471.888	471.302	464.173	460.87	466.588	464.204
		20.2545	614.511	612.004	600.651	603.612	606.304	602.639	592.121	585.987	578.197	577.368	573.212	561.978	558.78	553.442	549.679	550.086	537.877	538.499	530.531	527.709	521.834	519.497	526.329	520.435	512.691	518.303	511.876	514.634	501.918	510.906	501.16	497.337	499.656	499.466	496.488	496.01	489.537	489.052	484.752	482.216	484.617	474.046	474.036	466.658	464.263	469.139	465.537
		20.2708	619.129	615.795	604.403	607.08	609.748	606.003	596.599	589.789	582.275	580.735	577.021	566.537	562.673	559.261	553.875	554.199	542.921	541.286	535.347	531.858	525.682	523.786	530.441	524.721	517.445	523.015	516.415	518.12	506.692	515.26	506.07	502.079	503.911	502.834	501.184	500.565	494.334	494.759	489.371	486.776	489.545	478.614	479.206	471.897	469.493	474.089	470.472
		20.2871	619.878	616.435	605.018	606.994	609.029	606.107	596.934	590.051	582.796	579.429	577.272	566.632	563.157	559.597	553.509	553.969	542.777	540.545	534.694	532.161	525.289	522.947	530.309	524.563	517.316	523.067	516.904	518.468	507.799	515.596	507.03	502.41	504.199	503.748	502.07	502.303	495.264	496.734	490.35	488.995	490.409	480.089	480.63	473.277	471.357	475.608	472.642
		20.3035	621.157	617.515	606.747	608.754	611.496	607.581	599.693	591.509	584.299	580.047	578.556	567.135	564.797	559.382	554.991	555.387	543.565	542.349	534.819	533.982	525.966	523.172	532.685	526.171	518.819	524.144	519.805	520.501	510.279	517.344	509.153	504.069	506.067	506.013	504.48	504.373	497.825	498.366	492.805	491.94	493.292	483.171	482.785	475.149	473.609	477.784	476.134
		20.3198	623.664	620.079	609.817	612.034	615.273	611.002	603.361	595.098	587.004	583.731	582.32	570.555	568.284	562.026	557.638	558.221	545.894	545.881	537.676	537.229	529.555	526.273	535.511	529.414	522.138	526.64	523.336	523.584	514.329	521.591	512.478	507.989	509.831	509.541	508.643	506.943	502.267	501.151	496.457	496.104	497.599	487.804	486.213	479.082	477.58	482.876	479.672
		20.3361	622.33	619.574	609.438	611.333	614.694	610.657	602.505	594.157	586.92	583.841	582.185	570.927	567.534	561.336	556.346	556.795	543.961	544.461	537.699	536.033	529.995	526.142	533.643	529.152	521.701	526.665	522.988	522.947	512.889	521.646	512.728	508.254	509.173	509.503	508.883	506.818	502.393	501.706	497.05	497.612	497.683	488.735	486.785	481.378	479.119	483.281	479.917
		20.3525	625.583	621.678	612.263	614.083	616.427	612.998	604.014	595.061	590.073	586.158	584.642	574.062	569.39	564.001	559.687	559.129	546.921	547.523	541.731	539.424	533.751	528.65	535.826	532.137	524.291	530.654	526.378	525.577	515.401	524.18	515.751	511.147	511.92	512.695	511.347	510.476	505.412	504.657	500.922	502.068	500.293	491.763	489.893	485.06	482.63	485.544	483.524
		20.3688	627.524	623.503	612.796	615.545	617.186	615.481	604.425	595.712	591.354	587.367	586.076	576.675	570.413	567.02	562.081	561.62	549.159	550.163	543.375	542.155	535.839	530.717	537.566	533.678	525.759	532.619	528.279	527.571	517.435	525.287	517.161	512.563	513.863	515.642	513.032	513.752	507.442	505.675	504.164	504.342	501.436	493.103	491.922	487.046	484.665	487.906	486.6
		20.3851	627.725	623.894	612.027	615.896	617.475	615.72	604.824	595.746	590.901	587.127	587.026	577.591	570.866	567.021	561.67	562.055	549.443	550.511	541.833	541.921	536.052	531.771	539.203	533.724	525.316	532.537	528.851	528.203	518.359	525.425	516.818	513.736	513.952	517.079	513.573	514.582	507.795	505.927	506.489	504.937	503.282	493.403	492.692	488.315	485.382	489.433	487.932
		20.4014	630.767	626.139	615.438	618.644	620.442	618.688	608.281	599.047	592.783	589.876	590.328	579.402	574.036	569.19	564.379	565.307	552.811	553.758	544.673	544.272	538.52	535.832	542.949	536.792	528.085	534.954	531.516	531.763	520.943	528.497	519.423	517.393	516.873	520.298	516.55	517.529	510.497	509.987	509.279	508.318	506.618	496.226	494.898	491.363	488.309	493.638	490.897
		20.4178	631.331	626.707	616.779	618.726	621.364	619.234	608.384	599.986	593.081	590.151	590.188	578.988	574.69	569.69	564.909	565.992	552.73	553.627	545.508	544.666	538.471	536.104	542.738	536.402	528.246	535.813	531.279	532.274	519.912	528.785	520.232	517.426	517.048	519.959	517.068	517.56	511.153	510.831	509.105	509.182	506.505	497.299	496.165	492.63	489.505	495.183	491.117
		20.4341	631.06	626.662	616.364	618.488	621.005	617.444	607.818	599.185	592.933	590.326	589.288	578.014	573.481	568.607	564.682	565.464	552.19	552.602	545.23	544.76	537.971	534.922	541.248	536.232	528.088	535.953	530.274	531.83	520.052	529.045	519.856	516.9	517.125	519.581	516.718	516.604	510.648	510.558	508.425	508.984	506.312	498.621	497.508	493.433	489.32	495.989	490.454
		20.4504	632.951	629.752	618.4	620.876	623.008	618.858	609.321	601.184	594.812	593.308	590.994	579.896	574.975	569.984	567.256	568.016	555.651	554.704	546.774	546.96	540.661	537.386	542.937	539.62	531.37	537.366	531.532	533.705	522.724	531.075	521.099	518.505	519.506	522.346	518.08	518.85	513.002	512.805	510.114	512	508.911	502.248	500.542	496.084	492.277	499.02	493.154
		20.4667	631.717	629.609	617.453	620.257	622.631	618.478	608.256	600.724	594.09	592.115	590.467	578.612	573.796	568.79	566.048	566.98	555.124	554.138	545.272	544.779	540.312	536.113	542.403	539.135	531.148	536.272	530.84	532.365	521.755	529.844	520.494	516.637	518.934	521.267	516.559	518.031	513.055	512.684	509.009	510.867	508.77	501.536	499.867	495.172	492.393	499.075	493.592
		20.4831	631.67	629.065	617.581	620.231	622.918	619.371	609.074	600.488	594.386	592.434	590.617	578.671	574.358	568.537	566.679	566.559	554.663	555.082	545.743	544.392	540.672	536.21	543.158	538.851	531.269	536.852	532.185	531.752	521.508	529.684	521.6	516.035	519.907	520.152	517.247	519.112	512.385	513.273	509.77	509.692	509.044	501.536	500.514	495.892	492.764	500.614	495.136
		20.4994	630.645	628.334	618.373	619.533	623.018	619.719	610.221	600.506	595.182	592.7	591.52	579.371	575.241	568.73	566.922	566.383	555.312	556.033	546.143	544.396	540.256	537.222	544.162	538.301	531.526	538.004	532.739	531.954	520.936	529.593	521.324	516.344	519.962	519.96	518.189	519.66	511.439	512.931	509.707	509.289	508.846	501.736	500.516	495.918	492.94	500.406	495.635
		20.5157	629.955	626.796	617.458	617.322	621.03	617.966	609.085	599.133	595.099	591.334	590.389	579.015	574.058	568.057	565.235	564.797	554.107	554.386	543.963	542.703	538.623	535.522	542.66	537.085	530.523	536.99	530.173	530.7	520.024	528.14	519.058	515.676	517.445	519.749	517.922	518.22	510.521	511.238	508.607	508.697	507.671	500.7	499.075	494.545	492.393	496.871	493.278
		20.5321	631.164	627.758	618.589	618.207	621.518	618.541	609.259	599.566	596.524	591.628	590.12	580.386	573.647	569.092	565.146	564.974	554.586	555.144	544.133	543.4	539.113	536.391	543.939	538.248	531.018	537.5	530.099	530.729	521.286	528.289	517.992	515.506	517.882	520.779	518.258	517.901	511.734	511.648	509.544	509.953	508.755	501.933	500.232	495.775	492.979	496.507	494.027
		20.5484	630.253	626.527	618.041	618.031	620.771	618.08	608.629	599.209	595.353	590.844	589.139	579.958	573.123	568.942	564.26	564.437	553.945	554.433	543.916	542.956	538.433	536.206	543.545	537.056	529.809	535.999	529.234	529.623	520.312	526.878	516.185	514.134	516.705	519.093	516.016	516.208	510.747	510.362	508.772	508.863	508.8	501.255	500.544	495.587	492.245	496.283	494.407
		20.5647	629.796	625.782	616.67	617.652	619.29	616.498	608.351	597.934	593.087	589.735	587.671	578.96	572.219	568.2	563.523	563.528	552.913	552.789	542.558	541.896	537.928	534.314	542.416	534.545	528.015	534.181	527.717	528.31	518.621	526.032	515.396	512.77	515.185	516.358	514.153	514.152	508.975	509.452	506.816	507.189	508.161	499.704	499.333	493.759	491.607	495.273	493.897
		20.581	630.761	628.004	617.548	619.299	621.07	617.404	608.932	599.362	594.252	590.885	589.714	580.018	574.136	569.625	565.815	566.004	554.306	554.842	544.168	543.685	540.044	535.304	543.738	535.587	529.673	535.298	528.92	529.707	519.362	526.983	517.105	514.519	516.642	516.793	515.042	514.798	509.655	510.32	507.718	507.554	508.967	500.003	499.542	493.605	492.793	496.007	495.094
		20.5974	626.725	625.864	614.589	616.89	618.478	614.68	605.167	597.296	592.338	588.586	589.008	576.915	571.553	567.584	563.45	563.503	550.853	552.342	541.743	541.155	537.551	531.766	539.783	532.886	527.435	531.775	526.049	526.984	515.679	522.74	513.231	510.823	513.293	513.787	511.947	512.25	506.014	507.144	505.163	503.903	504.947	496.47	495.615	490.376	488.984	493.01	491.924
		20.6137	625.225	624.793	613.144	615.573	617.162	614.014	603.129	595.886	590.611	586.439	588.086	575.216	569.884	565.834	561.545	561.586	549.291	550.964	540.454	538.882	534.997	530.088	537.457	531.74	526.191	530.802	525.087	526.069	514.106	520.638	509.951	508.139	510.399	511.541	509.935	510.15	503.755	505.375	503.601	500.86	501.235	494.203	493.962	488.583	485.586	491.872	489.893
		20.63	626.299	624.555	613.89	615.111	617.906	614.423	603.55	595.691	590.871	587.597	587.565	576.264	569.62	565.868	562.178	562.292	549.477	551.319	541.646	539.906	534.749	531.039	538.689	532.64	526.385	531.628	525.865	527.34	514.571	519.961	510.32	508.092	509.16	510.805	509.247	509.757	503.36	505.69	503.875	500.26	500.589	493.57	494.454	487.447	484.889	491.543	489.514
		20.6463	622.554	619.581	610.647	611.189	614.292	610.409	600.85	591.399	587.385	584.557	583.603	573.144	566.087	561.605	558.494	558.454	545.627	547.773	537.394	536.687	530.418	527.681	536.02	528.303	521.43	528.169	521.793	522.687	510.257	515.742	507.264	503.707	504.354	506.704	504.258	506.278	499.005	501.355	499.023	496.451	496.442	489.356	489.936	483.111	481.379	487.832	485.65
		20.6627	622.251	619.578	610.038	610.914	613.8	609.109	601.014	590.904	587.21	584.562	583.22	571.966	565.907	560.852	557.867	557.862	545.403	546.939	537.091	536.783	529.788	526.56	535.292	526.661	520.333	528.196	520.964	521.354	509.171	515.783	506.798	503.69	503.611	506.144	503.507	505.238	497.646	500.115	496.9	495.183	494.983	488.521	488.238	481.921	481.211	486.044	484.554
		20.679	620.884	617.783	607.723	610.304	612.216	607.612	599.933	590.406	585.936	583.926	581.431	570.328	565.34	560.512	557.245	557.009	544.902	546.314	537.08	535.989	529.159	524.663	533.358	525.516	519.251	526.745	520.021	519.686	508.191	514.971	505.291	502.82	502.152	504.708	502.66	501.826	496.08	498.095	494.569	493.172	493.429	486.586	486.181	480.748	479.069	483.902	482.08
		20.6953	618.101	614.577	603.506	607.442	608.328	604.412	596.66	587.356	582.806	580.857	576.845	566.978	562.965	557.614	554.615	553.035	541.65	542.84	534.19	532.436	525.625	520.881	529.393	522.387	515.205	521.946	516.279	515.627	504.736	510.424	500.734	498.214	498.669	500.257	498.876	497.104	492.45	493.442	490.745	490.329	490.113	482.575	482.506	477.943	474.593	479.859	477.18
		20.7117	618.63	615.406	604.633	608.943	609.319	604.929	596.546	587.683	583.579	580.558	576.816	566.849	563.691	557.842	554.314	553.103	542.004	542.811	534.369	532.199	526.418	521.718	529.706	523.146	515.848	522.703	515.938	516.017	504.255	510.155	500.01	497.334	498.753	499.587	497.967	497.255	492.341	492.718	491.459	490.914	491.04	482.266	482.063	477.912	474.178	479.228	476.239
		20.728	616.165	613.754	603.545	606.982	607.027	603.194	594.184	586.229	581.185	577.684	576.071	565.823	561.812	555.897	552.352	551.412	540.544	541.602	532.716	530.138	525.196	520.846	527.94	521.813	515.103	522.031	514.045	514.359	502.09	508.506	497.736	494.468	496.373	497.156	495.05	495.11	489.472	489.97	488.53	487.606	489.294	479.769	478.904	474.997	470.865	476.445	473.522
		20.7443	614.335	611.149	601.653	603.043	603.157	601.186	591.624	584.185	577.103	575.172	573.346	563.41	559.431	553.136	550.016	548.725	537.931	538.554	530.175	527.574	523.32	518.57	525.764	519.554	512.959	518.84	511.711	511.834	499.533	505.048	494.859	490.552	493.068	493.864	491.912	491.688	485.456	486.277	484.804	484.025	485.078	476.87	475.209	471.832	467.504	472.797	470.085
		20.7606	613.56	610.413	600.612	601.937	602.427	600.257	590.493	583.674	575.599	575.17	572.635	563.507	559.227	552.946	550.241	549.482	537.766	538.351	529.355	527.786	523.222	518.697	526.245	518.806	512.622	518.034	510.948	511.453	499.087	503.737	494.28	489.04	491.921	492.753	490.575	489.935	485.159	484.902	482.617	482.744	483.168	475.416	474.754	469.931	466.309	471.127	468.724
		20.777	609.552	606.991	597.31	598.512	600.184	596.857	587.326	580.389	572.804	572.441	569.961	560.922	556.035	550.473	547.436	547.095	534.724	536.182	525.663	524.926	520.033	515.22	522.658	515.574	509.112	514.078	507.849	507.716	495.876	500.195	491.002	485.17	487.727	488.909	486.14	486.01	481.759	480.733	478.279	478.004	478.291	471.035	471.207	464.5	462.545	467.355	465.157
		20.7933	608.51	605.809	595.994	596.862	598.776	594.995	585.874	577.814	572.056	571.035	568.466	558.5	553.471	549.187	545.31	544.429	532.749	533.995	522.948	523.022	517.917	512.805	519.826	512.983	506.481	511.611	506.417	505.67	493.562	498.322	488.197	482.306	484.823	486.371	482.617	483.691	479.129	477.626	476.456	475.262	475.352	468.21	468.418	460.988	459.786	465.425	462.808
		20.8096	608.667	604.567	594.807	596.351	598.133	594.343	585.308	576.343	572.48	570.003	568.197	557.634	552.518	548.758	543.961	543.487	532.879	532.445	523.179	522.748	517.061	512.014	519.3	511.614	505.461	510.792	506.134	505.247	492.728	497.843	487.07	482.166	484.065	485.225	480.962	482.696	477.999	476.234	475.426	474.973	474.503	466.761	466.125	460.102	457.456	463.623	461.598
		20.826	605.67	600.664	591.583	593.371	594.034	591.94	582.566	573.155	570.049	566.409	565.798	554.955	549.46	545.405	540.476	540.391	530.001	528.979	521.154	519.942	513.585	508.22	515.255	508.719	502.341	508.26	502.659	501.911	490.224	494.329	484.207	479.342	480.8	481.153	477.552	478.774	474.289	472.641	471.694	470.473	470.9	462.75	461.584	456.554	453.398	459.108	457.889
		20.8423	604.486	599.226	590.934	592.153	592.813	590.708	581.627	572.162	568.612	564.13	564.673	553.512	548.467	543.172	538.684	539.296	527.686	527.69	520.137	518.415	511.527	506.629	513.794	507.767	501.207	506.988	501.794	499.706	489.283	492.144	482.721	476.958	478.681	479.217	478.038	477.08	472.323	472.043	469.986	468.146	468.983	461.064	460.31	455.588	451.891	457.54	455.89
		20.8586	602.098	597.226	589.138	590.25	591.7	589.376	580.329	570.527	566.215	562.554	562.645	551.323	547.441	542.149	537.069	538.245	525.314	527.441	518.319	516.671	510.101	505.907	513.26	506.513	499.364	504.84	500.556	497.836	488.466	490.799	480.602	474.797	475.991	478.396	477.769	475.11	469.984	470.756	468.458	466.673	466.915	458.781	458.836	453.691	449.832	455.356	453.446
		20.8749	600.273	596.206	587.081	588.114	590.287	587.656	579.178	569.331	564.657	561.65	560.766	549.896	546.118	541.692	535.415	536.275	523.74	525.418	516.503	515.423	508.68	504.663	512.32	505.438	497.676	503.021	497.972	496.218	485.955	488.692	477.904	472.753	474.228	476.563	475.138	472.743	467.251	468.381	466.355	463.503	464.728	455.177	456.284	450.203	447.325	452.417	450.105
		20.8913	600.9	597.316	587.722	588.143	590.822	588.09	579.376	570.631	565.197	562.728	561.812	550.029	545.889	541.806	536.238	536.44	524.937	525.567	517.124	516.062	509.172	504.834	512.879	505.686	498.563	503.327	497.901	496.23	483.651	488.098	477.857	474.114	474.819	475.908	474.443	472.589	467.148	468.252	465.807	462.841	464.549	454.509	455.298	449.748	446.63	452.465	449.413
		20.9076	597.667	594.5	584.708	585.601	587.991	585.653	576.066	568.094	562.658	560.028	559.167	547.182	543.031	538.258	533.144	534.251	523.179	522.596	513.881	512.902	507.042	502.742	510.025	502.219	496.41	500.139	495.061	492.477	479.572	485.461	474.756	471.619	471.452	472.912	470.372	469.041	463.933	464.694	461.975	459.375	460.642	451.506	452.448	446.394	443.094	449.094	445.683
		20.9239	595.525	593.772	583.162	584.457	586.424	583.671	574.227	565.873	561.571	557.785	556.246	545.44	541.131	535.763	531.429	532.977	520.57	520.522	512.263	511.104	505.43	500.502	507.64	500.066	494.464	498.632	493.376	489.546	477.629	484.258	472.54	468.75	468.842	470.016	467.227	466.685	461.553	462.485	459.047	456.649	457.747	449.793	450.165	443.611	440.593	446.444	442.976
		20.9402	596.535	594.526	584.799	586.48	587.426	584.78	575.291	566.259	562.327	559.266	556.793	547.006	542.312	537.556	532.626	535.383	521.831	521.633	514.098	512.579	506.395	500.93	508.498	501.35	495.992	500.064	493.532	490.64	479.474	484.853	474.042	468.344	469.348	470.468	467.56	467.643	462.772	463.242	458.883	456.829	458.209	450.811	450.374	443.782	440.8	446.576	442.749
		20.9566	592.82	589.534	580.602	583.12	582.889	581.397	571.421	562.97	558.261	556.013	553.208	544.322	538.675	534.902	529.767	532.765	519.565	518.12	511.314	509.339	502.907	497.257	505.463	498.171	492.786	497.138	489.443	488.182	476.772	480.421	471.12	464.306	465.509	467.997	464.522	463.922	459.222	458.795	454.427	453.785	454.394	447.101	445.957	440.115	437.302	442.76	439.052
		20.9729	592.192	587.899	579.417	581.27	581.772	579.554	570.704	563.172	557.151	554.957	551.596	544.162	538.207	533.533	529.608	531.008	519.015	516.347	510.297	508.318	502.718	496.233	504.075	497.697	491.1	496.137	489.436	487.643	475.628	479.037	469.458	463.31	464.947	467.124	463.839	461.461	457.871	457.109	453.258	452.945	452.719	445.485	443.836	439.25	435.859	441.04	438.539
		20.9892	592.185	588.584	579.161	580.237	581.89	579.22	571.165	564.326	557.609	555.551	552.105	544.258	538.144	533.728	529.864	530.55	520.129	516.832	509.784	509.232	504.059	496.729	504.326	498.881	490.713	495.782	490.457	487.707	475.187	479.398	469.671	464.171	466.187	466.687	463.587	460.797	457.765	456.749	453.755	452.608	452.534	444.8	442.7	438.831	435.515	440.255	438.32
		21.0056	589.313	587.432	576.421	577.392	578.92	577.321	569.113	561.544	556.199	553.837	550.396	541.087	535.004	532.103	527.468	527.134	517.208	515.004	507.256	506.497	501.615	494.464	502.292	496.4	487.058	492.409	487.497	485.127	472.65	476.978	466.903	461.184	463.369	463.561	460.543	458.295	454.783	454.486	451.194	449.914	449.031	441.499	439.125	435.157	432.524	437.052	434.173
		21.0219	589.503	587.145	576.319	577.323	578.748	577.949	569.427	560.979	556.794	553.81	550.676	540.345	535.701	531.781	528.194	526.01	516.149	514.799	507.227	506.275	500.594	495.311	502.782	495.387	486.996	491.949	487.301	485.562	472.344	476.764	466.453	460.311	462.455	462.78	460.096	458.354	454.253	454.195	450.057	449.41	448.517	441.109	438.727	434.631	431.434	436.753	432.795
		21.0382	587.646	584.818	575.454	576.512	578.834	577.349	567.975	560.439	555.926	552.374	549.752	538.914	535.694	529.783	526.985	525.143	515.095	514.062	506.415	505.806	498.985	494.835	501.963	493.791	486.921	491.658	486.939	484.208	471.231	476.122	464.966	459.87	461.49	460.636	459.166	457.634	453.125	452.956	448.603	447.666	448.214	439.447	438.624	433.483	430.282	436.117	431.668
		21.0545	586.006	582.775	574.136	575.517	577.422	575.029	565.993	559.262	553.871	550.499	546.891	537.226	534.025	527.313	524.585	523.532	513.119	511.999	504.462	503.722	497.109	492.833	499.632	492.048	485.669	490.147	485.283	481.979	468.766	474.327	462.054	458.666	458.867	458.233	456.293	455.439	449.86	450.746	446.976	445.96	446.586	436.369	437.401	431.257	428.543	433.753	429.934
		21.0709	587.342	583.995	575.273	576.002	578.261	576.533	567.108	560.232	554.06	551.712	547.229	538.619	534.499	529.336	525.595	524.025	514.401	512.701	505.878	504.939	498.824	493.631	501.726	492.953	486.816	492.296	486.262	483.655	470.338	475.604	463.013	460.46	460.079	459.441	457.656	456.991	450.141	452.466	448.758	447.748	447.122	437.462	438.689	432.135	429.595	434.446	431.321
		21.0872	585.055	582.543	573.347	574.34	577.287	575.558	565.789	557.915	551.832	550.968	546.562	538.591	532.92	528.885	525.225	523.918	513.618	512.275	504.765	504.584	497.697	492.657	500.976	491.476	485.359	492.57	484.657	482.83	469.392	474.551	462.034	459.518	459.383	458.504	457.436	455.776	449.531	450.693	447.053	446.282	445.422	436.618	436.041	430.737	427.934	431.897	429.064
		21.1035	583.944	582.339	572.785	574.131	575.787	573.587	564.587	556.221	550.887	549.467	545.856	537.942	531.944	528.059	524.604	523.479	511.176	511.867	503.272	503.077	496.574	490.864	500.234	491.05	483.771	491.57	482.513	480.75	467.962	472.813	460.603	457.526	458.01	456.66	456.251	453.888	448.563	449.554	444.52	443.854	443.493	435.136	433.168	429.526	425.895	429.84	426.874
		21.1199	586.085	582.783	573.995	575.344	576.789	573.94	565.298	556.965	551.353	549.897	546.936	537.916	533.035	528.212	524.084	523.681	511.432	513.262	504.368	503.739	497.201	491.37	500.848	492.223	484.771	491.813	483.164	480.59	469.548	473.81	461.907	458.141	458.748	457.293	456.562	454.485	449.122	450.911	445.507	443.775	443.995	435.632	433.138	430.101	426.753	430.785	427.114
		21.1362	584.141	579.622	571.072	573.02	575.517	572.159	563.209	555.382	548.653	547.26	544.713	535.803	531.565	525.633	521.453	521.034	510.281	511.444	502.784	501.98	494.95	489.829	498.336	490.697	483.657	489.325	481.351	478.709	467.93	472.278	460.246	456.368	456.928	455.464	454.309	452.911	447.326	448.362	443.287	441.017	441.866	433.186	431.195	426.943	424.844	429.04	425.086
		21.1525	583.631	579.994	570.865	571.738	575.764	571.968	562.543	555.821	548.771	546.507	544.028	535.497	531.452	525.97	521.673	520.544	510.42	510.878	501.957	501.045	494.288	490.228	497.766	490.211	483.533	488.49	481.281	478.986	467.482	471.416	459.705	456.076	456.456	455.408	453.924	452.471	447.355	447.24	442.991	441.228	440.818	432.555	431.044	425.437	424.428	428.323	425.47
		21.1688	583.775	580.484	570.283	571.015	575.917	571.581	562.08	555.753	549.694	546.715	544.522	536.373	531.327	526.479	522.222	521.536	510.757	511.614	502.432	500.499	494.841	490.401	497.397	489.95	484.117	488.675	481.991	480.559	468.025	471.72	460.711	456.596	456.663	456.457	453.886	452.929	447.557	447.521	443.213	442.466	440.635	432.985	431.593	425.976	424.79	428.02	426.167
		21.1852	580.706	578.319	568.204	569.449	574.061	569.6	560.428	553.465	548.09	545.886	543.52	534.956	528.396	524.338	520.766	520.729	509.043	509.691	501.681	498.926	493.026	488.298	494.862	487.621	482.029	486.918	480.724	478.683	466.103	470.088	459.119	454.6	454.914	455.581	451.729	450.858	445.182	445.193	441.128	440.375	438.828	431.375	430.909	424.054	422.914	426.377	423.657
		21.2015	581.719	579.174	570.129	570.617	574.764	570.857	561.093	553.893	548.3	547.572	544.062	535.113	528.571	525.113	521.596	522.346	509.426	510.009	502.944	500.177	493.146	489.455	494.662	488.817	481.895	486.949	481.574	479.462	466.562	470.222	460.502	454.619	455.268	456.967	452.268	451.003	445.362	445.096	441.953	441.181	439.689	432.468	431.913	425.476	424.179	427.673	424.136
		21.2178	581.713	579.406	570.99	570.291	574.64	570.163	561.17	554.011	548.181	548.436	543.6	535.64	529.505	525.371	520.809	522.579	509.996	510.39	502.777	500.225	493.108	490.331	495.69	490.37	482.15	487.735	481.477	480.708	467.19	470.879	461.662	455.446	454.746	456.861	453.789	451.854	445.657	445.254	443.135	442.058	440.208	432.961	432.093	426.684	424.599	428.563	424.63
		21.2341	581.038	579.373	570.483	569.806	573.958	569.515	560.432	553.342	547.378	547.629	542.914	535.566	529.853	524.195	520.692	521.313	509.194	509.616	502.015	499.419	492.921	489.801	496.035	491.067	481.605	486.816	480.31	479.509	466.445	470.678	460.983	455.314	454.422	455.714	453.339	451.427	444.654	445.297	442.039	441.418	440.177	431.687	431.034	425.635	422.928	427.551	423.823
		21.2505	583.433	580.704	571.764	571.877	574.621	571.08	561.959	554.408	548.905	549.114	545.019	537.221	531.328	525.889	522.306	522.683	511.271	510.638	502.771	500.611	494.507	490.651	497.434	491.743	483.15	488.404	481.91	480.569	466.868	472.203	462.435	457.176	456.35	458.273	453.617	453.169	445.705	446.965	443.132	442.368	442.238	432.977	432.327	427.493	423.627	428.13	424.857
		21.2668	581.379	578.348	569.591	571.029	572.34	570.467	560.946	552.632	548.68	547.849	543.763	536.062	530.607	526.447	520.807	521.689	510.844	509.904	502.27	500.166	494.452	489.392	497.228	490.199	483.314	487.998	481.203	479.819	466.195	472.009	462.991	456.718	455.766	457.796	452.54	453.656	445.567	445.904	443.658	441.362	441.501	431.929	431.86	427.259	422.968	427.108	423.936
		21.2831	580.635	577.26	569.522	569.975	571.66	570.476	560.463	552.254	548.626	546.99	543.391	535.36	530.052	526.09	520.257	520.772	510.018	509.675	502.905	500.796	494.655	489.856	496.997	489.948	483.415	487.189	480.666	479.748	465.712	471.929	462.665	456.04	455.42	457.298	452.174	452.719	445.913	444.654	443.602	440.878	440.309	431.359	430.943	426.619	422.321	427.415	423.076
		21.2995	582.901	578.137	571.136	570.273	572.953	571.908	561.195	553.895	550.236	547.812	544.845	536.235	530.844	526.672	521.708	522.861	511.393	511.328	504.195	502.92	495.889	491.973	498.054	491.384	484.545	488.701	483.335	481.96	467.365	474.345	463.016	458.28	457.084	458.259	453.736	453.633	447.523	446.631	444.697	442.683	442.303	432.885	432.695	428.632	423.801	429.83	425.222
		21.3158	580.852	576.51	568.259	568.571	570.907	569.541	559.753	551.99	549.123	545.786	543.377	534.636	529.26	524.548	520.504	522.045	510.522	509.674	501.833	500.862	493.42	490.481	495.84	489.314	482.69	487.332	482.932	480.624	466.232	472.91	461.729	457.538	455.242	456.263	452.522	452.082	445.671	445.005	442.609	441.684	441.643	431.389	431.141	427.677	421.973	428.896	424.485
		21.3321	582.619	578.258	569.569	570.488	571.954	569.753	560.423	552.96	549.991	546.236	544.689	535.175	530.351	525.323	521.586	523.054	510.923	510.294	502.17	500.882	494.153	490.661	496.912	489.854	483.65	488.064	482.733	481.436	467.526	472.646	462.821	457.151	455.911	456.557	453.626	452.452	446.549	444.961	442.724	442.134	442.483	431.86	431.103	426.913	422.692	428.964	424.313
		21.3484	584.283	579.118	570.551	571.713	573.444	570.745	560.769	553.949	550.634	547.37	545.211	536.241	531.406	526.39	522.892	524.691	511.07	511.239	503.611	501.786	496.088	491.377	499.165	491.206	485.79	489.549	483.055	482.6	469.223	472.956	464.334	457.802	457.934	457.712	454.982	453.739	448.42	446.618	445.334	442.691	443.702	433.402	431.832	427.115	424.811	429.74	425.034
		21.3648	581.472	576.405	568.365	568.802	571.697	568.786	559.364	552.146	549.015	546.056	543.211	534.832	529.76	525.018	521.762	523.017	509.586	509.369	503.029	500.462	495.252	490.701	497.333	489.667	484.675	488.208	480.916	480.101	467.264	471.21	462.587	456.532	456.267	456.264	452.965	452.035	446.838	445.088	444.375	441.199	442.171	431.863	430.943	425.882	423.521	428.128	423.354
		21.3811	582.657	578.439	569.399	569.883	572.886	569.993	561.144	553.598	550.248	547.061	544.219	535.668	530.753	526.239	523.195	524.149	512.212	510.33	504.858	501.932	496.372	492.774	497.241	490.692	485.267	489.098	482.126	480.996	468.455	472.369	464.218	458.267	457.247	457.488	454.39	452.874	447.812	446.634	444.581	442.277	442.906	433.708	433.025	426.861	424.375	428.387	423.66
		21.3974	582.833	579.966	569.621	570.732	573.196	569.96	562.001	554.206	550.104	548.24	544.899	535.841	532.314	526.787	523.467	523.929	513.775	512.176	505.254	503.219	496.426	493.857	498.309	492.147	485.052	489.516	483.143	482.96	469.678	474.106	465.757	460.037	459.041	459.3	456.148	454.285	448.731	448.846	445.172	443.822	443.45	435.588	434.603	428.742	424.92	428.588	425.248
		21.4138	581.639	579.277	568.378	569.837	571.896	568.89	561.189	553.066	548.889	547.23	544.552	534.978	531.785	525.84	522.354	522.677	512.016	511.931	503.693	502.652	494.25	492.654	497.569	492.258	484.108	488.548	482.172	482.067	468.068	474.057	464.791	458.972	458.569	458.718	455.425	453.816	447.768	447.837	444.782	444.107	441.953	433.99	433.162	429.074	423.396	427.73	425.619
		21.4301	584.323	581.183	570.563	571.631	573.485	570.374	562.301	554.844	550.242	548.226	546.535	536.88	533.292	528.105	523.109	524.098	512.422	513.321	505.492	504.117	495.968	493.74	499.674	493.774	485.794	489.64	483.577	483.212	469.828	475.951	466.001	460.606	459.08	459.612	456.933	455.316	449.395	448.589	446.635	445.747	443.065	434.813	434.479	429.888	425.154	430.004	427.785
		21.4464	583.7	580.171	570.281	571.518	573.052	570.151	561.708	555.051	550.798	548.091	546.642	537.186	532.515	529.295	523.479	524.384	512	513.11	505.477	504.676	497.696	493.874	500.106	492.89	486.137	489.082	483.561	483.622	471.013	476.764	465.7	461.977	459.446	460.068	457.139	456.085	449.83	449.674	447.039	446.049	443.764	435.438	435.987	429.767	426.969	431.03	427.893
		21.4627	583.12	579.238	569.118	571.907	572.606	570.633	561.928	555.206	550.959	547.654	545.713	536.894	531.257	528.994	523.82	524.284	511.502	512.613	505.164	504.382	498.187	494.076	499.71	491.981	484.864	488.635	483.261	483.132	470.445	476.298	464.97	462.556	459.849	460.251	456.967	456.496	449.37	449.522	447	445.957	443.623	435.938	435.699	430.235	426.657	431.527	426.997
		21.4791	586.118	582.035	571.435	574.59	575.895	573.16	565.597	557.247	552.679	549.788	547.51	539.177	532.921	530.731	525.761	526.464	512.986	514.711	507.305	506.803	500.586	496.464	501.837	494.664	486.984	491.604	485.166	485.164	472.634	477.551	467.615	464.884	462.773	463.835	459.664	458.807	451.79	451.483	448.802	447.748	445.733	438.325	437.211	432.676	428.381	433.088	428.62
		21.4954	584.053	579.973	569.936	572.509	575.02	571.475	564.415	555.612	550.624	548.346	546.928	538.702	531.325	529.206	524.623	525.215	511.658	514.007	505.783	505.621	500.098	495.157	500.585	493.956	486.858	492.144	483.896	484.552	472.614	476.433	468.122	464.281	462.783	463.887	459.735	458.276	452.143	451.224	447.485	446.399	444.886	437.987	437.455	431.655	427.465	431.799	427.792
		21.5117	583.843	580.218	570.947	572.57	575.132	571.899	564.243	555.979	550.634	548.756	547.625	538.774	532.506	528.945	524.386	525.458	512.173	513.827	505.501	504.967	500.426	495.077	500.795	494.251	486.771	492.888	484.131	484.374	472.906	477.366	468.927	463.966	463.125	464.351	460.442	458.78	452.461	452.412	447.672	446.634	445.375	438.442	438.377	431.957	428.275	431.839	428.166
		21.528	585.611	583.286	573.598	574.916	576.708	573.497	566.518	558.401	552.665	550.671	549.577	539.429	535.099	530.703	526.044	527.742	515.208	515.586	506.906	505.848	502.299	496.522	502.409	496.642	488.677	493.977	486.303	486.341	475.036	479.982	470.58	465.806	465.919	466.426	462.89	460.68	454.772	454.95	450.601	448.783	448.279	440.929	440.165	434.163	430.574	433.771	430.366
		21.5444	584.328	581.974	571.883	573.879	575.407	572.631	565.783	557.453	551.683	548.749	547.941	538.592	534.58	530.115	525.04	526.671	515.233	514.847	506.501	504.877	501.442	495.775	501.17	495.798	488.22	492.523	486.662	485.207	474.776	478.421	469.681	465.689	465.807	465.947	462.902	459.781	454.873	453.652	450.845	448.128	447.682	440.319	439.163	433.208	429.519	433.626	430.836
		21.5607	586.354	583.416	573.286	575.185	577.282	574.19	568.099	558.314	553.254	550.011	549.592	539.734	536.149	531.451	526.581	527.111	516.465	515.431	508.073	506.61	501.962	497.396	502.314	497.756	489.669	493.826	488.132	485.975	475.621	479.053	471.426	467.317	465.765	467.338	464.002	460.587	456.945	454.468	452.423	450.597	449.002	441.426	440.636	434.325	431.345	435.72	433.218
		21.577	588.242	584.718	576.229	577.188	578.715	575.866	568.669	560.186	554.884	552.947	551.875	541.019	538.453	533.432	528.707	528.397	517.56	516.825	509.501	508.616	503.037	499.197	504.447	499.397	492.033	496.322	490.973	488.653	478.364	481.899	474.146	469.14	468.273	470.234	465.642	463.098	459.732	457.682	454.387	453.727	451.648	444.495	442.466	436.5	433.879	438.007	435.452
		21.5934	586.545	583.792	576.625	576.971	578.65	575.727	567.524	559.824	554.729	553.797	551.267	541.15	538.483	533.184	528.285	528.683	517.482	516.429	509.675	509.601	502.159	499.485	504.369	498.762	492.619	496.72	492.331	489.165	479.038	481.99	474.39	469.535	469.495	471.37	465.803	463.912	459.838	458.79	454.158	453.418	452.039	444.903	442.536	436.965	434.358	437.927	435.588
		21.6097	588.705	586.436	579.036	578.54	581.122	578.382	569.069	562.001	556.489	555.252	553.357	542.888	540.04	534.971	530.416	531.92	520.342	518.749	511.019	511.831	503.995	500.956	506.625	500.815	494.785	498.177	493.583	490.835	481.631	483.961	475.547	471.822	471.655	473.559	468.139	465.835	461.212	459.902	455.505	455.189	453.605	446.656	444.721	439.753	436.764	440.202	437.099
		21.626	590.358	587.666	579.621	579.224	582.037	579.24	570.217	563.465	558.513	555.804	554.451	544.47	540.664	535.588	532.399	533.832	522.786	520.585	511.769	512.925	506.389	502.804	508.046	502.243	495.862	499.118	494.522	492.683	482.932	486.752	477.375	474.466	473.983	474.983	470.113	467.667	463.138	461.088	457.857	457.179	455.866	448.53	446.351	442.11	438.765	442.313	438.189
		21.6423	590.265	587.351	578.909	580.315	582.225	579.322	570.239	564.215	559.177	555.895	554.468	545.666	540.956	535.398	532.664	533.715	523.328	521.047	512.598	513.74	507.437	503.952	508.55	502.791	497.022	499.497	494.645	494.404	482.839	487.389	478.338	475.934	474.335	475.419	470.74	468.568	464.489	461.929	458.838	456.777	456.759	448.681	447.472	442.568	438.589	441.982	438.551
		21.6587	594.041	590.746	581.176	584.117	584.513	581.703	573.072	567.117	561.115	558.693	557.664	548.463	543.034	538.413	534.735	535.993	525.431	523.426	515.81	517.087	510.199	506.579	510.882	505.097	499.661	502.788	496.758	497.714	485.128	489.602	481.961	478.61	477.032	477.795	473.512	472.143	466.533	464.578	461.611	459.064	459.26	450.685	450.334	445.768	439.977	444.613	441.782
		21.675	594.304	591.262	581.508	584.853	584.437	581.785	574.45	567.695	561.564	560.599	558.413	549.409	544.023	539.505	534.95	537.192	525.692	524.686	516.991	518.252	511.13	506.845	512.048	506.114	499.74	504.959	497.744	499.069	486.752	490.741	483.967	479.36	478.769	478.202	475.212	473.84	467.116	465.971	463.636	461.004	460.717	451.658	451.584	447.422	441.355	445.993	443.596
		21.6913	594.807	592.512	582.662	584.763	585.28	582.761	575.425	569.275	563.126	561.945	558.572	550.147	545.385	540.673	536.403	537.758	526.232	526.591	518.649	518.376	511.919	507.136	513.479	507.168	500.748	505.992	498.77	499.81	489.09	492.809	484.931	480.135	480.411	478.577	476.47	473.962	468.771	467.528	464.742	462.23	461.361	452.315	452.271	448.214	443.702	446.522	444.142
		21.7076	599.224	595.484	586.419	587.615	589.736	586.078	579.139	572.603	566.472	564.428	560.68	553.105	548.97	543.232	540.931	540.394	529.505	530.783	522.528	520.849	514.839	510.463	516.62	510.149	503.887	509.155	502.898	502.669	492.245	496.823	486.874	483.242	483.878	481.491	479.71	476.386	472.223	471.092	467.291	465.568	464.642	455.274	454.873	451.533	447.722	449.554	447.497
		21.724	598.811	594.364	585.807	587.022	589.335	586.106	578.755	571.523	567.002	564.006	561.195	553.276	549.822	542.705	541.069	540.446	529.732	531.343	523.059	520.212	514.76	510.96	516.943	509.824	503.888	508.599	503.78	502.907	492.583	497.692	487.269	483.925	484.04	482.344	480.651	477.389	472.45	472.015	467.377	466.626	465.923	456.655	455.383	452.768	448.526	450.634	448.659
		21.7403	600.46	597.559	588.605	589.771	591.851	589.283	580.623	573.39	569.646	565.848	564.825	556.099	552.458	545.957	542.78	543.302	532.952	533.379	525.569	522.034	517.91	513.75	519.524	511.694	506.622	511.207	506.068	505.425	494.864	500.453	491.16	486.232	486.321	485.507	483.954	480.635	474.214	474.256	469.9	469.157	468.867	459.474	458.389	454.592	450.671	453.84	451.107
		21.7566	604.285	601.448	592.175	592.97	595.683	592.378	583.795	576.475	572.822	568.923	568.797	559.586	555.069	550.37	546.149	547.494	537.442	536.673	528.663	526.074	522.021	517.313	523.458	515.79	510.135	515.429	508.807	508.126	498.675	503.887	495.648	490.005	490.358	489.628	487.6	484.613	477.354	477.586	473.619	472.615	472.827	463.434	462.906	457.627	454.669	457.446	454.355
		21.773	603.95	600.635	591.507	592.627	596.531	592.067	584.017	577.079	573.028	569.669	570.476	560.514	554.302	551.093	547.224	547.615	537.747	536.213	529.108	526.729	522.614	517.342	524.568	517.372	510.551	515.78	509.338	508.256	499.871	504.917	496.766	491.362	491.197	490.673	487.756	485.065	478.239	478.01	474.815	473.714	473.699	464.128	463.707	458.472	455.054	457.692	454.649
		21.7893	606.699	604.359	594.794	596.816	600.766	596.642	587.536	580.969	575.943	573.856	573.726	563.546	556.708	554.112	550.8	549.978	539.734	539.047	532.853	529.888	525.663	520.431	528.421	520.612	513.79	518.977	512.603	512.025	503.642	507.98	500.222	495.103	494.348	494.004	490.535	488.156	481.514	480.701	478.398	477.335	476.465	466.614	466.947	461.881	457.869	461.205	457.769
		21.8056	609.703	607.538	597.588	600.771	602.963	600.625	591.021	584.191	579.205	577.458	575.752	566.264	559.475	555.992	553.563	552.294	542.196	542.342	536.168	533.999	528.955	524.363	531.755	524.514	517.583	522.352	516.032	515.64	507.794	511.702	503.322	498.914	497.627	497.472	494.26	491.865	485.384	484.344	482.306	481.206	480.157	470.155	470.959	465.918	461.424	464.837	461.495
		21.8219	610.206	607.588	598.211	602.171	603.048	601.824	592.265	584.696	580.633	578.744	577.629	567.738	561.707	558.274	554.764	554.097	543.7	543.144	537.162	535.739	530.387	526.128	532.543	525.853	518.91	523.711	518.04	517.702	508.515	513.687	504.772	500.639	499.321	499.764	497.159	493.549	488.076	486.076	484.255	482.478	482.797	471.99	473.003	467.492	462.614	466.948	463.988
		21.8383	614.345	611.524	602.499	604.845	607.044	605.416	595.873	588.257	583.326	582.501	581.156	571.378	565.814	562.384	558.004	558.231	547.46	546.91	539.941	539.352	533.835	529.162	534.469	529.542	521.832	526.943	521.613	521.777	511.521	517.793	507.762	504.61	502.954	503.696	501.179	497.021	491.995	489.915	487.978	485.19	486.232	475.318	475.843	468.918	466.062	470.434	467.511
		21.8546	617.843	615.24	605.447	606.908	609.411	607.765	598.354	591.896	584.709	584.593	583.93	574.203	568.087	564.942	560.887	561.899	550.547	549.877	542.871	542.585	536.762	531.021	537.132	533.458	525.129	529.62	524.855	525.276	515.228	521.529	510.737	508.019	506.072	507.328	504.147	500.727	494.918	493.812	491.322	488.625	489.473	478.971	478.76	471.933	470.06	473.098	470.217
		21.8709	619.669	616.551	605.971	608.717	610.366	608.308	600.495	594.431	587.255	585.967	585.277	576.26	569.896	567.266	562.623	563.346	552.934	552.326	545.136	543.986	538.174	532.515	539.882	535.244	527.534	530.556	527.151	527.184	517.805	523.426	513.251	509.672	507.647	510	505.644	503.006	497.263	496.647	493.006	490.913	491.297	481.974	480.607	474.937	473.052	475.108	471.193
		21.8873	624.994	622.236	610.846	614.161	615.571	612.006	605.602	599.55	592.526	590.752	590.398	581.076	575.24	571.536	567.695	567.623	557.677	557.93	551.253	548.484	542.244	537.532	545.166	540.164	532.339	534.7	532.193	532.061	522.478	528.245	517.366	514.64	512.474	514.79	510.893	508.193	501.822	501.834	497.399	495.463	495.141	487.134	485.489	479.952	477.555	480.361	476.212
		21.9036	627.449	624.068	614.172	616.538	618.953	614.12	607.313	602.583	594.812	593.645	591.975	583.357	578.716	572.869	571.227	571.227	560.54	561.429	554.499	550.942	545.105	541.001	548.782	543.007	536.21	538.268	535.67	536.047	525.304	531.828	521.466	518.535	516.159	518.099	514.885	511.678	505.066	504.988	501.184	498.844	498.023	489.844	489.103	483.262	480.781	484.144	479.954
		21.9199	629.712	625.584	617.938	620.079	622.49	617.947	610.701	606.002	597.908	597.445	594.506	585.821	581.369	576.03	573.583	574.437	563.771	564.099	556.473	554.29	548.777	544.917	552.228	545.281	539.581	542.895	538.868	539.739	528.693	535.561	525.281	521.903	520.851	521.797	518.04	515.389	508.786	508.405	505.116	503.198	501.577	493.044	492.682	486.817	484.684	486.916	482.49
		21.9362	635.932	631.24	624.589	626.111	627.015	623.812	616.72	611.301	604.098	602.727	600.055	591.224	586.701	582.467	578.022	579.725	568.646	567.799	561.544	560.359	555.188	551.075	557.858	550.037	545.269	549.348	543.731	545.068	534.683	540.711	530.784	527.347	527.591	527.295	522.962	521.635	514.68	514.125	510.635	509.439	507.426	499.002	498.043	492.085	490.498	491.854	488.022
		21.9526	637.711	632.91	626.316	627.497	627.987	626.135	619.205	613.02	606.135	604.956	601.988	594.011	589.222	584.868	580.047	582.675	571.052	569.859	564.039	563.17	559.106	553.969	560.914	553.321	548.127	552.491	546.468	547.17	537.508	543.68	534.411	531.118	530.658	530.112	525.52	524.712	517.678	517.373	514.352	513.082	510.494	503.095	500.91	495.469	493.063	494.57	491.501
		21.9689	642.111	637.94	630.414	630.71	632.62	630.547	623.371	616.914	610.357	608.873	605.982	598.702	593.111	588.48	585.094	586.789	576.156	574.821	568.519	567.3	563.073	557.854	565.064	558.712	552.575	556.72	551.012	550.759	542.342	548.746	539.345	536.434	534.901	534.627	529.777	529.332	521.555	521.036	519.192	517.546	515.238	507.76	505.295	500.342	497.454	498.051	495.979
		21.9852	649.141	644.913	635.631	636.892	638.725	635.34	629.263	621.201	616.602	613.57	611.749	604.528	599.142	593.882	591.265	592.76	581.233	580.596	574.673	573.016	568.069	563.539	570.892	564.804	558	562.504	556.856	556.579	547.993	555.035	545.613	541.779	541.136	540.717	536.646	535.447	527.344	526.499	525.018	522.956	521.869	513.191	510.949	505.781	503.426	504.123	501.829
		22.0015	650.345	647.218	636.755	639.645	641.253	637.293	631.827	622.944	619.982	616.139	615.22	607.169	602.717	596.941	594.427	595.434	582.989	583.87	577.605	575.505	570.603	566.324	574.445	568.204	561.232	565.505	561.126	560.357	550.525	558.167	548.644	544.844	544.733	544.704	541.097	539.062	530.491	529.833	527.793	525.667	526.654	516.889	514.58	508.546	507.282	508.296	505.915
		22.0179	655.081	652.609	643.067	645.832	647.442	643.498	637.102	629.672	625.917	622.213	621.53	612.462	609.027	602.488	600.123	601.03	588.423	590.056	582.673	580.339	575.981	571.359	579.914	573.955	567.689	571.741	567.964	566.829	556.734	564.799	554.39	550.733	550.537	551.247	547.657	544.597	536.243	536.275	532.706	531.105	532.838	522.571	520.787	514.333	512.188	514.808	512.311
		22.0342	661.586	658.315	649.866	652.106	653.704	650.137	642.834	636.332	631.296	628.485	626.66	618.297	614.631	608.639	606.677	607.207	594.483	596.069	589.169	586.671	582.298	577.562	585.686	579.989	573.812	578.485	574.174	573.853	563.732	572.022	562.216	558.677	557.28	558.2	554.458	551.458	543.13	543.581	539.381	538.371	538.945	529.33	527.901	521.033	517.966	522.443	519.268
		22.0505	664.453	660.547	652.567	655.671	656.614	652.756	646.269	639.92	634.379	632.298	629.344	621.63	616.872	612.531	610.73	609.997	597.736	599.666	592.485	590.218	585.862	581.649	589.294	583.757	577.465	582.859	577.301	578	568.754	576.471	567.366	563.864	562.397	563.079	558.87	555.557	547.928	548.801	544.892	543.412	542.956	534.327	532.636	525.675	522.459	527.476	523.597
		22.0669	670.306	666.732	658.252	662.558	663.204	659.011	652.388	645.341	639.771	637.868	634.766	627.694	622.547	618.488	616.61	615.988	603.491	605.335	597.51	595.953	592.368	587.578	595.064	589.281	583.141	588.761	583.243	583.421	574.895	583.51	573.174	570.861	569.429	570.111	565.427	561.537	554.709	556.394	551.651	549.934	548.096	540.691	537.856	531.778	528.607	533.23	530.227
		22.0832	676.941	673.845	664.349	668.717	669.838	665.06	658.37	650.789	645.604	643.481	640.436	634.279	628.485	624.358	622.725	622.799	610.29	611.591	604.307	602.655	599.643	594.059	601.914	595.379	589.515	595.913	590.307	590.389	581.31	590.845	581.001	578.388	577.145	576.875	572.51	568.831	562.548	563.34	558.528	556.645	554.653	546.878	545.074	538.656	535.662	539.161	536.602
		22.0995	681.63	679.004	668.463	673.723	673.851	670.817	663.23	656.489	650.971	648.516	646.311	639.774	633.258	629.436	628.015	628.006	615.521	617.046	610.202	608.768	605.045	598.684	607.265	601.673	595.41	602.155	595.902	597.131	587.175	596.497	588.408	584.284	583.436	582.676	579.238	575.628	569.648	568.676	564.984	562.358	560.965	552.493	551.21	544.815	541.703	544.169	541.299
		22.1158	689.259	686.339	676.154	680.485	681.423	679.223	670.53	664.541	658.446	656.05	654.233	646.507	639.848	636.619	634.985	634.304	622.445	623.799	617.124	616.684	611.545	606.092	614.37	609.462	603.204	609.408	603.484	604.921	594.564	603.924	595.808	592.46	591.319	590.716	587.594	583.342	578.1	576.31	572.162	569.913	568.418	560.041	558.535	551.916	549.031	551.051	549.007
		22.1322	695.206	692.342	681.67	686.134	687.318	685.493	676.487	669.864	664.58	663.566	660.796	651.376	646.345	642.825	640.242	640.03	628.939	630.297	622.842	623.38	617.841	613.668	621.311	616.635	610.314	616.095	611.293	612.026	602.248	611.157	601.921	599.427	599.291	598.004	594.739	590.789	585.639	583.588	578.947	577.632	575.877	566.627	565.865	558.825	556.052	558.311	556.092
		22.1485	700.165	698.487	687.229	691.359	693.182	692.286	682.628	675.024	670.945	670.656	666.683	657.563	653.52	649.07	645.961	646.295	636.028	637.129	629.815	629.98	624.123	620.769	628.291	623.342	616.952	623.194	618.425	619.871	609.878	618.867	609.559	606.571	606.414	604.626	600.788	598.884	593.181	590.572	586.354	584.948	584.063	574.255	573.373	567.116	563.885	565.476	562.796
		22.1648	708.727	707.112	696.814	700.554	702.584	700.957	691.907	683.101	679.767	679.169	675.006	666.671	662.235	657.984	655.132	654.823	644.97	645.321	639.661	638.241	632.398	630.099	637.13	632.409	625.651	632.477	627.754	629.407	619.102	628.76	619.59	615.904	615.094	614.605	609.273	608.723	602.058	600.088	595.73	593.826	592.901	584.774	582.443	577.399	572.766	574.853	571.947
		22.1811	715.014	712.842	702.895	706.413	708.205	706.738	698.215	688.969	685.728	684.16	681.592	672.52	669.337	664.491	662.517	661.54	651.888	650.796	646.553	643.838	638.613	636.831	644.147	640.413	632.932	639.071	634.869	636.925	626.569	636.674	628.168	624.232	622.929	623.54	617.778	616.852	609.212	607.617	603.792	601.687	600.019	592.642	589.486	584.814	579.32	582.627	579.735
		22.1975	722.081	720.044	709.903	714.353	715.191	714.251	705.875	696.347	694.189	691.105	689.097	680.016	676.968	671.205	669.752	669.44	659.19	658.651	652.994	652.001	646.074	643.87	652.138	648.949	641.108	647.256	643.104	645.54	635.113	645.234	636.367	633.207	631.732	631.981	627.152	625.411	617.739	616.559	612.657	610.202	608.494	600.69	597.882	592.901	587.514	590.962	588.776
		22.2138	731.539	729.712	719.575	724.843	724.887	724.177	715.759	706.737	704.539	700.867	698.611	690.287	686.767	680.656	679.103	679.602	668.665	668.96	661.341	662.348	656.208	653.531	661.747	657.935	651.2	657.791	653.013	656.886	645.24	655.994	646.694	643.484	642.578	642.306	637.13	635.977	628.497	627.767	623.924	621	619.349	610.162	608.781	603.308	598.187	602.137	599.777
		22.2301	737.762	735.913	726.136	731.11	731.125	730.284	722.241	714.179	710.427	707.775	705.988	697.234	693.586	688.469	686.749	686.618	676.267	676.328	668.705	669.849	663.12	661.274	669.232	664.618	659.33	666.411	661.31	665.524	653.851	664.659	655.414	652.158	651.925	651.808	645.933	644.798	637.625	637.34	633.559	630.603	628.966	618.61	617.097	612.531	607.967	610.803	608.034
		22.2465	746.824	745.586	735.134	739.409	739.644	737.708	729.828	722.809	718.24	716.866	715.084	705.61	702.03	697.81	695.785	695.242	685.766	685.023	677.966	678.533	671.288	670.931	678.357	673.206	668.474	675.821	670.855	673.834	663.297	673.654	665.964	661.989	661.909	662.1	655.826	654.971	647.859	647.425	643.661	640.6	639.661	628.331	626.715	622.993	618.243	619.982	617.406
		22.2628	758.266	756.83	746.119	749.818	750.311	747.977	739.913	732.874	727.65	726.686	724.801	716.295	712.576	707.627	706.094	706.009	695.732	694.623	688.178	689.148	682.121	681.237	689.22	683.397	680.041	686.174	682.121	684.714	673.85	684.265	677.922	673.756	673.544	674.307	668.527	666.915	659.259	659.472	655.946	652.159	651.972	640.161	638.652	633.971	629.425	631.497	628.711
		22.2791	765.044	763.146	753.787	756.865	758.366	756.013	746.983	740.413	735.751	733.93	732.894	724.803	720.612	715.469	713.905	714.611	703.429	702.704	697.332	697.289	691.748	689.479	698.435	692.061	688.758	695.556	691.427	694.482	684.198	694.268	687.543	683.792	684.126	684.654	680.253	677.013	669.084	669.502	666.516	662.53	661.182	650.462	648.359	643.638	638.801	641.015	638.375
		22.2954	774.953	773.942	765.24	767.209	769.8	767.953	757.255	751.599	746.984	744.47	744.02	736.013	730.883	726.177	723.571	725.133	713.587	712.983	708.769	707.349	703.231	700.518	709.095	702.48	698.822	706.991	702.832	706.668	696.852	706.791	699.658	696.344	696.515	696.392	693.191	689.613	682.193	681.66	679.068	675.452	673.771	663.138	660.385	656.69	650.868	652.786	650.448
		22.3118	786.36	786.01	776.887	777.926	781.552	778.886	768.49	763.022	758.134	755.716	754.686	747.234	741.411	737.054	734.29	735.847	723.987	723.65	719.663	718.168	714.186	711.953	720.414	714.485	710.545	718.312	714.205	718.909	708.9	719.355	712.62	709.868	708.895	709.56	706.114	703.014	695.693	695.028	691.907	689.07	687.663	675.96	673.515	668.808	663.948	666	662.378
		22.3281	795.034	794.014	785.438	786.709	789.604	787.646	778.469	771.864	767.711	764.704	763.437	756.3	751.338	745.596	744.005	745.383	733.385	733.479	730.011	728.184	723.529	721.201	730.769	725.848	721.196	728.116	724.364	728.623	719.528	731.076	722.973	721.452	719.972	721.29	717.916	715.135	706.902	706.821	703.05	700.776	699.321	687.092	685.553	679.415	675.629	677.512	673.696
		22.3444	807.103	804.87	797.063	799.786	801.231	800.05	791.589	782.756	779.995	776.436	775.046	767.273	762.873	756.994	755.748	757.581	745.781	745.351	741.71	740.309	735.287	733.633	742.721	738.698	733.389	740.731	737.789	740.943	732.452	744.802	735.474	735.132	733.618	735.388	731.72	728.94	720.605	720.476	717.137	713.771	712.144	700.782	699.42	693.161	689.138	691.066	687.152
		22.3608	819.851	815.854	808.817	812.42	813.216	811.432	802.194	794.26	790.497	788.537	786.58	778.201	773.478	768.127	766.498	768.515	757.974	756.829	752.514	751.645	747.426	746.158	754.971	750.58	745.935	753.991	751.458	753.752	746.323	758.199	749.14	749.153	748.714	749.236	745.744	742.3	735.558	734.78	731.761	727.685	725.911	715.852	713.464	707.023	702.435	705.275	701.284
		22.3771	829.242	825.538	818.214	821.382	823.176	820.869	811.996	805.312	800.33	799.673	797.077	788.98	782.993	778.293	776.763	779.223	768.344	767.874	762.694	762.977	758.628	756.999	766.717	761.317	757.567	765.747	763.658	766.863	759.775	770.87	762.805	762.434	762.591	763.309	758.512	755.32	748.747	748.355	744.146	740.995	739.688	729.658	727.191	719.723	715.606	718.861	714.735
		22.3934	840.721	839.612	830.273	833.968	835.604	832.907	824.745	818.888	813.275	812.281	809.153	801.257	795.267	790.557	789.293	791.717	779.431	781.147	774.977	775.901	771.028	770.096	780.477	774.744	770.895	778.741	777.364	781.289	773.978	785.113	777.936	777.223	776.364	778.721	773.105	770.84	762.65	763.549	758.921	756.221	754.987	744.614	742.142	734.328	731.084	733.411	730.012
		22.4097	853.129	852.89	841.383	846.057	846.955	844.152	836.533	830.338	825.038	823.876	821.36	812.254	807.156	803.036	801.111	803.08	791.48	793.701	787.064	787.988	783.599	783.003	793.679	787.804	783.97	792.673	791.123	794.287	787.22	799.439	792.483	791.783	790.963	793.468	787.827	786.395	778.029	779.011	773.903	771.714	769.837	759.731	756.841	749.847	745.847	749.106	745.55
		22.4261	865.17	864.452	852.79	857.401	857.924	856.586	847.501	841.706	836.977	835.381	833.806	823.997	819.911	816.091	813.515	815.032	803.872	806.306	798.77	799.581	796.225	794.913	805.721	799.834	796.888	806.544	804.746	807.513	800.857	813.921	807.334	806.7	806.221	808.706	803.14	801.731	793.571	793.815	788.861	787.016	784.707	774.802	771.887	765.664	760.987	765.349	760.681
		22.4424	880.771	878.908	868.288	871.53	872.436	871.651	861.413	855.74	851.496	849.328	848.295	838.099	833.23	830.412	827.54	829.117	817.524	820.544	812.337	813.589	809.993	808.432	820.222	814.838	811.763	822.229	819.518	822.487	816.882	829.703	823.925	823.912	823.146	824.796	820.289	818.9	810.973	809.905	805.915	804.174	802.366	791.711	790.014	783.307	778.298	782.029	777.709
		22.4587	892.745	890.882	880.886	883.456	884.453	883.838	873.409	866.952	862.794	861.588	860.015	849.467	844.917	841.951	839.756	841.337	829.657	832.069	824.853	826.714	822.9	820.949	833.263	828.799	825.313	835.53	832.832	836.356	831.19	843.011	838.708	839.788	838.735	839.193	836.746	834.364	826.743	825.479	822.91	819.948	818.634	807.493	806.708	798.839	793.801	797.362	793.753
		22.475	905.327	904.216	894.615	896.643	897.738	897.786	887.24	880.356	876.408	875.057	873.552	863.191	859.259	854.662	853.977	854.551	843.508	845	839.131	840.489	836.796	834.756	846.877	843.038	839.353	849.91	847.021	851.456	847.263	858.403	854.373	855.803	854.569	855.801	853.295	851.753	843.269	842.461	840.55	837.563	835.993	825.123	824.436	815.694	810.601	814.226	810.315
		22.4914	921.931	920.714	911.542	913.215	913.909	914.369	903.361	896.098	892.317	891.363	889.503	878.527	875.334	870.826	869.044	870.058	858.903	860.683	855.042	855.622	852.646	850.706	862.428	859.684	855.481	866.234	864.2	868.929	864.75	876.251	872.188	872.261	872.128	874.878	870.481	871.264	861.515	861.676	859.576	857.456	855.372	844.63	843.676	834.371	830.291	832.565	829.225
		22.5077	933.012	931.654	923.108	925.252	925.71	925.851	915.585	907.74	903.964	903.368	900.908	889.769	887.204	883.529	880.927	883.067	871.402	873.774	868.215	868.222	865.241	863.782	875.742	873.34	868.851	879.404	878.621	883.64	879.117	891.777	888.443	886.03	887.527	891.267	886.009	887.217	878.502	878.574	875.617	874.626	872.391	860.611	859.297	850.485	847.233	848.861	847.134
		22.524	946.725	945.374	936.472	940.002	941.225	939.781	931.33	922.847	918.385	917.018	914.745	905.569	901.133	897.173	894.711	897.089	885.674	888.347	882.726	883.887	879.111	877.654	890.768	888.477	884.319	894.731	893.454	899.317	895.344	908.701	905.028	902.837	905.718	909.372	903.815	904.951	896.752	896.965	893.228	893.657	890.492	878.455	876.417	869.435	866.362	867.48	865.917
		22.5404	964.36	961.196	951.93	955.578	958.254	956.195	947.073	938.341	934.189	931.404	930.278	922.558	916.934	911.801	909.252	912.535	901.496	903.795	898.122	900.136	895.123	893.7	907.019	904.589	900.653	911.161	910.435	916.202	912.242	926.701	921.875	921.087	924.715	928.098	922.995	923.431	915.909	915.998	912.832	912.303	909.431	897.339	896.258	889.286	886.376	887.37	884.392
		22.5567	976.72	972.17	962.895	966.39	969.678	967.658	958.314	948.545	945.973	943.503	941.646	934.856	929.544	923.298	921.046	924.602	914.396	916.159	910.456	912.656	908.842	907.062	920.087	917.979	913.809	925.338	925.319	930.185	925.648	941.546	936.703	937.201	940.626	943.653	939.072	939.468	932.724	932.47	930.213	928.258	926.1	914.686	914.27	906.397	903.595	905.387	901.599
		22.573	990.821	986.907	978.348	980.712	983.61	981.866	973.143	962.825	960.766	959.503	955.327	948.929	944.355	938.771	936.005	938.44	928.83	930.845	924.326	926.263	924.464	921.315	934.149	933.026	929.211	941.542	940.481	945.527	941.682	957.604	953.983	954.975	957.698	960.572	957.641	957.454	950.866	950.529	949.498	946.456	944.399	934.046	933.126	926.017	921.462	925.201	921.19
		22.5893	1007.38	1004.15	995.652	996.86	999.117	997.766	988.679	979.68	976.713	975.257	971.288	963.109	960.123	955.504	952.405	953.211	944.178	946.221	940.008	941.483	939.855	936.464	949.847	949.077	944.926	958.031	957.05	963.233	958.674	974.009	972.066	973.439	975.246	979.959	976.901	976.51	970.328	969.944	969.163	966.674	963.888	954.463	953.498	946.412	941.346	945.903	941.948
		22.6057	1018.4	1016.84	1007.32	1008.91	1011.46	1009.48	1000.21	992.46	989.677	987.65	985.015	975.087	972.661	968.64	965.735	966.831	956.387	959.172	952.888	955.124	952.258	948.951	963.156	962.453	958.292	971.265	972.217	977.984	972.674	987.96	987.959	989.105	990.762	996.69	992.762	993.148	987.693	986.795	986.077	984.93	981.216	971.963	971.012	964.145	959.692	963.123	960.231
		22.622	1033.34	1031.87	1022.07	1024.64	1028.32	1025.3	1015.87	1007.59	1005.23	1002.89	1001.66	991.038	987.662	984.403	981.069	983.297	971.311	975.419	967.426	970.573	966.615	964.51	978.321	977.695	974.809	986.822	988.5	993.515	989.057	1004.78	1004.81	1006.42	1008.85	1014.31	1010.33	1011.45	1006.4	1005.51	1004.81	1004.38	1001.5	991.731	989.643	983.858	979.29	982.872	980.794
		22.6383	1049.36	1048.11	1037.27	1040.03	1044.78	1042.58	1031.47	1022.78	1019.37	1017.19	1015.94	1004.8	1002.64	997.807	995.895	997.762	986.87	989.831	981.615	984.763	981.297	979.791	992.682	992.339	990.565	1002.73	1003.93	1009.17	1005.31	1022.22	1020.17	1023.81	1026.11	1032.22	1027.6	1029.56	1024.59	1025.06	1023.4	1022.87	1019.96	1011.39	1008.26	1004.04	999.521	1002.34	1000.65
		22.6547	1060.49	1060.67	1049.17	1051.79	1056.9	1055.24	1043.97	1035.6	1030.95	1029.28	1027.42	1017.12	1015.15	1008.84	1008.22	1010.36	1000.73	1001.93	994.124	997.806	993.839	992.174	1005.7	1005.15	1003.38	1016.13	1016.7	1022.88	1019.85	1037	1034.46	1038.64	1040.61	1048.29	1043.81	1045.77	1040.6	1042.06	1039.73	1039.84	1036.71	1028.28	1024.69	1021.44	1017.05	1019.75	1018.34
		22.671	1075.86	1075.74	1064.82	1066.71	1072	1069.35	1058.31	1051.01	1046.09	1044.2	1041.54	1032.17	1029.64	1023.68	1022.51	1025.32	1015.81	1015.78	1009.18	1011.66	1007.84	1005.74	1020.51	1019.63	1017.35	1030.49	1031.49	1037.77	1035.24	1052.63	1050.69	1054.3	1057.31	1065.1	1061.3	1063.41	1057.46	1059.03	1057.42	1057.34	1055.45	1045.9	1043.81	1040.17	1035.69	1039.15	1037.11
		22.6873	1091.69	1090.01	1079.86	1081.73	1086.4	1083.11	1071.66	1065.24	1060.12	1058.17	1055.75	1045.6	1043.05	1036.77	1035.67	1038.28	1028.84	1029.11	1023.59	1024.68	1022.35	1019.13	1035.15	1033.89	1031.31	1044.62	1045.6	1052.59	1049.48	1068.01	1065.69	1069.31	1073.09	1080.98	1078.17	1080.32	1074.28	1075.57	1074.67	1074.38	1074.63	1063.6	1062.87	1058.14	1054.53	1058.32	1055.74
		22.7036	1101.74	1100.44	1090.2	1093.28	1097.3	1093.67	1083.17	1075.89	1070.7	1068.66	1067.48	1057.49	1054.19	1048.37	1047.15	1049.31	1038.87	1039.68	1034.44	1036.35	1034.71	1031.47	1047.03	1044.84	1043.19	1056.07	1057.33	1065.99	1061.39	1080.49	1077.89	1082.43	1086.93	1094.14	1092.67	1094.6	1088.95	1090.96	1089.94	1089.86	1090.39	1079.18	1079.04	1073.34	1070.61	1074.71	1072.89
		22.72	1113.85	1113.41	1103.59	1106.42	1110.41	1106.14	1096.1	1088.85	1084.13	1080.51	1080.36	1070.34	1066.02	1060.63	1059.57	1061.42	1050.14	1051.56	1045.66	1048.65	1045.96	1043.75	1058.05	1056.1	1055.46	1066.9	1069.98	1079.74	1073.96	1094.01	1091.95	1095.07	1101.66	1108.69	1106.8	1109.18	1104.69	1106.26	1105.45	1105.06	1105.85	1095.77	1095.32	1090.24	1087.22	1092.5	1090.25
		22.7363	1126.15	1126.38	1115.7	1117.97	1122.71	1118.38	1107.57	1100.96	1095.47	1091.04	1091.41	1081.18	1076.3	1071.48	1070.82	1071.89	1060.42	1062.74	1055.48	1059.9	1056.92	1055.16	1068.98	1066.88	1066.13	1077.96	1081.63	1091.26	1085.89	1107.02	1104.69	1107.19	1114.54	1122	1119.23	1123.32	1119	1119.4	1118.76	1120.36	1120.69	1111.42	1111.44	1106.34	1103.21	1108.8	1106.47
		22.7526	1135.71	1135.21	1124.7	1127.78	1131.46	1128.72	1117.28	1110.15	1104.58	1101.28	1101.37	1090.65	1085.83	1081.38	1080.2	1081.07	1069.29	1072.92	1064.94	1069.33	1066.84	1064.44	1078.72	1076.55	1075.31	1088.34	1090.45	1100.26	1096.37	1116.93	1114.64	1118.45	1125.15	1132.54	1129.87	1135.15	1130.15	1131.52	1130.91	1134.26	1134.06	1125.3	1125.65	1120.31	1117.14	1121.86	1121.96
		22.7689	1148.22	1147.14	1136.41	1140.18	1141.84	1140.28	1128.99	1121.26	1115.24	1113.53	1112.45	1101.9	1096.63	1092.29	1090.23	1092.07	1080.06	1083.71	1075.93	1080.04	1076.38	1074.48	1089.52	1087.41	1085.43	1099.45	1100.45	1110.25	1106.81	1126.52	1125.53	1130.99	1136.26	1144.54	1142.25	1147.53	1141.15	1144.4	1144.9	1147.46	1148.76	1138.22	1140.07	1135.51	1131.8	1136.08	1138.28
		22.7853	1158.22	1155.88	1145.44	1147.99	1149.09	1147.23	1136.84	1128.87	1122.49	1121	1118.99	1109.1	1104.37	1098.63	1097.31	1099.77	1088.06	1091.68	1083.58	1087.03	1083.1	1081.38	1096.96	1095.48	1093.62	1107.2	1107.92	1117.66	1114.38	1133.71	1133.72	1140.35	1144.54	1153.68	1151.7	1156.66	1151.55	1155.26	1155.33	1157.5	1160.39	1149.22	1151.25	1147.33	1143.39	1148.81	1150.44
		22.8016	1164.19	1163.37	1152.24	1154.48	1155.59	1154	1143.72	1135.41	1129.58	1127.62	1125.3	1116.81	1111.23	1105.48	1104.23	1106.86	1095.49	1098.62	1091.08	1093.83	1089.97	1087.68	1103.61	1102.42	1101.19	1114.3	1114.47	1125.45	1120.48	1140.59	1140.76	1147.32	1151.22	1160.75	1160.52	1164.56	1161.66	1164.47	1164.22	1166.74	1169.56	1159.55	1162.17	1158	1155.03	1160.38	1162.39
		22.8179	1172.32	1172.78	1160.98	1163.33	1165.34	1162.97	1152.21	1144.78	1137.16	1136.56	1133.68	1125.7	1118.79	1113.9	1112.5	1114.2	1103.51	1105.58	1097.77	1101.07	1098.1	1095.45	1111.6	1109.72	1109.87	1122.91	1121.65	1133.85	1127.27	1148.11	1148.69	1154.59	1159.44	1168.13	1168.99	1173.5	1170.7	1172.73	1173.49	1176.88	1179.33	1169.9	1172.41	1169.44	1166.72	1172.37	1174.44
		22.8343	1177.02	1176.85	1166.15	1167.87	1170.15	1167.55	1156.29	1149.98	1140.67	1141.57	1138.19	1130.55	1123.61	1118.47	1117.14	1117.59	1108.36	1109.87	1101.97	1105.55	1102.56	1100.68	1117.35	1113.69	1113.18	1126.89	1126.3	1136.9	1131.99	1153.09	1153.18	1158.78	1165.27	1172.68	1174.66	1179.38	1176.36	1178.4	1180.44	1184.73	1185.55	1177.12	1179.82	1177.9	1174.86	1181.31	1183.2
		22.8506	1180.73	1179.98	1170.36	1172.6	1174.87	1172.02	1161.34	1154.69	1145.87	1146.36	1142.63	1135.24	1128.73	1123.93	1121.83	1122.48	1112.63	1114.02	1107.47	1109.78	1106.22	1105.16	1120.96	1117.16	1115.33	1129.21	1129.82	1139.35	1135.92	1157.13	1156.91	1161.92	1169.78	1176.87	1179.99	1183.32	1181.18	1184.5	1186.34	1189.98	1191.34	1183.26	1186.48	1185.08	1182.06	1188.43	1189.9
		22.8669	1187.08	1187.23	1176.01	1178.64	1181.73	1178.37	1166.5	1159.82	1151.74	1150.57	1148.26	1139.45	1133.35	1128.64	1126.36	1128.05	1117	1118.53	1113.15	1114.8	1109.35	1109.56	1124.2	1121.83	1119.06	1132.6	1133.23	1142.71	1139.34	1159.93	1160.46	1166.11	1173.27	1181.15	1183.48	1186.89	1185.67	1190.08	1191.11	1193.57	1197.26	1189.11	1192.5	1191.02	1188.78	1194.47	1196.29
		22.8832	1189.11	1187.85	1177.62	1178.8	1181.69	1178.93	1165.95	1159.46	1152.57	1150.19	1148.15	1138.73	1133.44	1128.66	1126.62	1128.91	1117.1	1119.05	1113.22	1115.76	1108.95	1110.07	1124.2	1121.51	1119.23	1132.15	1132.97	1142.75	1139.07	1158.04	1159.23	1165.88	1172.61	1180.92	1182.78	1186.68	1186.78	1190.99	1191.94	1194.79	1199.25	1191.08	1194.91	1192.08	1191.07	1197.73	1200.61
		22.8996	1189.82	1189.15	1179.67	1179.61	1182.96	1180.3	1167.84	1160.3	1153.81	1151.96	1149.15	1139.61	1134.96	1129.91	1128.27	1129.97	1117.27	1120.18	1112.99	1116.21	1109.16	1109.83	1124.09	1121.47	1119.22	1131.52	1132.57	1141.88	1139.15	1157.68	1158.14	1164.61	1172.12	1180.45	1182.94	1186.98	1186.88	1191.07	1193.01	1196.24	1200.83	1193.13	1196.69	1193.47	1192.89	1200.78	1203.68
		22.9159	1192.32	1192.46	1182.16	1181.39	1185.21	1183.02	1170.18	1161.76	1155.09	1153.99	1150.41	1141.49	1135.81	1131.29	1129.45	1129.87	1117.45	1121.56	1113.83	1116.25	1109.98	1108.86	1124.13	1121.74	1119.79	1131.02	1131.83	1140.3	1138.35	1157.79	1156.89	1162.94	1171.07	1179.53	1182.03	1187.54	1185.94	1191.02	1193.12	1196.54	1201.71	1195.14	1197.27	1194.08	1194.89	1202.29	1206.19
		22.9322	1188.74	1189.31	1177.83	1177.34	1180.49	1178.56	1166.92	1157.87	1151.74	1150.57	1145.98	1138.3	1131.98	1127.75	1125.3	1126.49	1113.18	1118.42	1109.86	1111.41	1106.22	1104.44	1119.6	1117.81	1115.19	1127.18	1128.33	1136	1133.11	1152.32	1152.16	1157.1	1166.3	1175.53	1176.76	1183.45	1180.96	1186.06	1189.29	1193.32	1199.44	1191.88	1194.51	1191.48	1193.14	1200.09	1204.85
		22.9486	1187.87	1186.97	1175.65	1176.26	1179.28	1176.13	1165.79	1156.68	1150.63	1148.97	1144.67	1136.51	1131.7	1125.19	1123.54	1125.03	1111.53	1115.38	1107.36	1109.14	1103.96	1102.35	1116.68	1114.78	1111.51	1124.35	1125.52	1132.79	1128.53	1148.74	1148.25	1152.74	1162.38	1171.97	1173.29	1179.7	1178.1	1183.08	1187.39	1190.63	1197.2	1188.59	1192.46	1190.53	1191.9	1199.64	1203.89
		22.9649	1186.33	1184.31	1173.84	1174.3	1176.88	1174.02	1163.43	1154.4	1147.88	1145.66	1142.65	1133.09	1128.36	1121.02	1119.42	1121.3	1108.01	1110.57	1103.69	1105.56	1100.18	1097.72	1112.06	1109.88	1107.25	1120.04	1120.01	1126.86	1124.22	1143.74	1142.77	1148.01	1156.42	1165.96	1168.01	1174.6	1173.26	1178.77	1182.53	1186.42	1192.2	1183.79	1189.09	1187.39	1188.65	1196.32	1200.43
		22.9812	1179.05	1176.78	1166.86	1167.06	1169.37	1167.17	1156.21	1146.79	1140.41	1138.31	1135.69	1126.64	1120.44	1113.62	1112.34	1114.63	1100.93	1102.98	1096.75	1098.19	1092.84	1090.35	1105.15	1102.39	1099.95	1112.25	1111.23	1118.7	1117.36	1135.42	1134.28	1140.35	1148.4	1158.04	1159.63	1166.37	1165.88	1171.15	1174.59	1178.62	1184.79	1177.13	1182.47	1180.51	1182.66	1189.34	1194.2
		22.9975	1173.16	1171.83	1161.64	1162.01	1163.73	1161.91	1150.87	1140.67	1135.63	1133.12	1130.46	1121.02	1114.94	1109.13	1106.8	1109.09	1096.58	1097.36	1090.8	1092.52	1087.3	1085.01	1099.55	1095.76	1093.38	1104.83	1103.81	1111.64	1109.61	1127.53	1125.62	1133.5	1141.04	1150.31	1151.88	1157.79	1158.27	1163.82	1167.43	1170.99	1177.55	1171.1	1177.09	1174.38	1176.7	1183.29	1187.86
		23.0139	1167.99	1167.14	1156.97	1157.03	1158.49	1155.44	1145.04	1135.21	1130.43	1127.02	1124.55	1113.56	1108.43	1103.33	1099.24	1101.57	1090.67	1091.61	1083.86	1085.39	1081.3	1078.85	1092.42	1087.26	1086.09	1097.45	1096.18	1103.77	1100.99	1118.3	1117.3	1125.11	1131.89	1140.86	1143.03	1149.05	1149.01	1155.26	1159.18	1162.42	1169.46	1163.22	1169.86	1167.19	1169.27	1175.92	1180.28
		23.0302	1156.27	1156.22	1145.58	1145.86	1148.26	1143.76	1133.66	1123.91	1118.97	1116.34	1113.27	1102.33	1098.7	1092.06	1088.35	1089.79	1079.13	1081.7	1072.83	1074.73	1070.44	1067.87	1080.92	1075.98	1075.6	1086.65	1085.2	1091.91	1088.82	1106.09	1106.32	1112.91	1119.61	1128.91	1131.21	1137.54	1137.23	1143.63	1146.85	1150.88	1158.2	1151.81	1157.9	1155.75	1157.93	1165.23	1170.3
		23.0465	1148.19	1148.27	1136.21	1138.29	1140.29	1135.68	1125.68	1114.86	1110.23	1108.26	1104.55	1094.64	1091.24	1083.22	1079.97	1081.68	1069.93	1073.92	1064.26	1066.07	1061.52	1058.59	1071.09	1067.16	1066.48	1076.99	1076.54	1081.48	1078.42	1095.86	1096.09	1102.3	1109.54	1118.97	1120.42	1126.59	1125.79	1132.85	1136.1	1140.1	1148.19	1141.09	1146.73	1144.79	1148.13	1156.57	1161.21
		23.0628	1139.55	1139.47	1127.79	1129.1	1130.54	1126.43	1115.79	1105.39	1100.35	1098.24	1095.77	1084.55	1081	1073.44	1070.73	1072.18	1060.15	1063.59	1054.85	1055.99	1049.88	1048	1060.24	1056.33	1055.51	1065.6	1064.8	1069.46	1066.96	1083.78	1083.38	1089.35	1096.98	1106.38	1107.72	1113.97	1113.21	1120.23	1124.39	1127.91	1135.21	1128.89	1134.46	1133.1	1137.19	1145.39	1149.66
[truncated: 1,551 more rows]
[truncated: 12 more columns]

## Sheet: Figure 3b and Figure S13
Figure 3B
[truncated: 483 more rows]

## Sheet: Figure 4a
Figure 4a	Ag L3 edge
[truncated: 531 more rows]

## Sheet: Figure 4b and S14
Figure 4b	Ag L1-edge
[truncated: 309 more rows]

## Sheet: Figure 5a
	Figure 5a

## Sheet: Figure 5b
	Figure 5b

## Sheet: Figure 5c,d
	Figure 5c,d	The I-V curves of the ASW at different temperatures
[truncated: 18 more rows]

[truncated: 11 more sheets: Figure S1, Figure S2, Figure S3, Figure S7, Figure S9, Figure S10, Figures S11 , Figure S12, Figure S14, Figure S15, FigureS16a]
